# Supplementary material for: What is reproductive isolation?
Source: J Evol Biol. 2022 Sep 5;35(9):1143–64. doi: 10.1111/jeb.14005 (PMC9542822; doi:10.1111/jeb.14005)
Supplement: Supplementary file 4 — Appendix S2 [file JEB-35-1143-s003.nb]

(* Content-type: application/vnd.wolfram.mathematica *)

(*** Wolfram Notebook File ***)
(* http://www.wolfram.com/nb *)

(* CreatedBy='Mathematica 12.3' *)

(*CacheID: 234*)
(* Internal cache information:
NotebookFileLineBreakTest
NotebookFileLineBreakTest
NotebookDataPosition[       158,          7]
NotebookDataLength[    363017,       8522]
NotebookOptionsPosition[    346507,       8272]
NotebookOutlinePosition[    346932,       8289]
CellTagsIndexPosition[    346889,       8286]
WindowFrame->Normal*)

(* Beginning of Notebook Content *)
Notebook[{

Cell[CellGroupData[{
Cell["Supplementary Information 2", "Subtitle",
 CellChangeTimes->{{3.842756843354838*^9, 3.842756853418586*^9}, 
   3.844001215085435*^9},ExpressionUUID->"a0ed1d3e-d24d-4c73-af7e-\
81aa176a2cf4"],

Cell[TextData[StyleBox["Note: the code that generates figures is hidden in \
closed cells; choose Cell>Cell Properties>Open to see this.",
 FontSlant->"Italic"]], "Text",
 CellChangeTimes->{{3.842762883436286*^9, 
  3.842762934003573*^9}},ExpressionUUID->"16120083-1ab0-4dc6-9c0f-\
1e7d38451c21"],

Cell[CellGroupData[{

Cell["Flow into a single deme", "Section",
 CellChangeTimes->{{3.842756870280302*^9, 3.842756906045949*^9}, {
   3.842757446541669*^9, 3.842757456600645*^9}, 
   3.842757490576417*^9},ExpressionUUID->"5a5a61ba-98ea-439c-8234-\
a6745eb7331f"],

Cell[CellGroupData[{

Cell["Unlinked loci", "Subsection",
 CellChangeTimes->{
  3.8119297483824577`*^9, {3.8119299437445183`*^9, 3.811929955477178*^9}, {
   3.8119300061054564`*^9, 3.811930156043398*^9}, {3.811930554000352*^9, 
   3.81193081439793*^9}, {3.811930947569148*^9, 3.8119314243836517`*^9}, {
   3.811931847809125*^9, 3.811932067060351*^9}, {3.811932432233029*^9, 
   3.8119324346738653`*^9}, {3.811933578717783*^9, 3.811933830557385*^9}, {
   3.81193406509929*^9, 
   3.811934077380397*^9}},ExpressionUUID->"c4c7c083-0fa1-4dd0-bd42-\
365028f2d5eb"],

Cell[TextData[{
 "Suppose that all loci are unlinked, and that migrants backcross into the \
recipient population; there is no selfing.  The expected number of F1 \
offspring of a migrant individual, relative to a resident, we denote ",
 Cell[BoxData[
  FormBox[
   SubscriptBox[
    OverscriptBox["W", "_"], "0"], TraditionalForm]],ExpressionUUID->
  "51826cf9-9e7a-44cc-8a58-130b889e3b9a"],
 ", and the expected relative number of offspring of the F1 individual is ",
 Cell[BoxData[
  FormBox[
   SubscriptBox[
    OverscriptBox["W", "_"], "1"], TraditionalForm]],ExpressionUUID->
  "a5efb4e5-8ed3-44e0-b759-0f5bc7d66b60"],
 "; similarly, the relative fitness of the ",
 Cell[BoxData[
  FormBox[
   RowBox[{
    RowBox[{"k", "'"}], "th"}], TraditionalForm]],ExpressionUUID->
  "b4646d3d-f7c5-4554-9ddb-015c9075cb9c"],
 " backcross generation is ",
 Cell[BoxData[
  FormBox[
   SubscriptBox[
    OverscriptBox["W", "_"], "k"], TraditionalForm]],ExpressionUUID->
  "ae17f8b2-cebb-4728-9af6-33ca3ca9a82b"],
 " ",
 Cell[BoxData[
  FormBox[
   RowBox[{"(", 
    RowBox[{"k", "\[GreaterEqual]", "2"}], ")"}], TraditionalForm]],
  ExpressionUUID->"d165bca9-58da-40ab-8901-7789b079ba3d"],
 ".  If the population is at equilibrium, then each resident is expected to \
produce two offspring, and with Mendelian segregation, each gene is expected \
to transmit one copy. Therefore, the relative contribution of an incoming \
migrant is ",
 Cell[BoxData[
  FormBox[
   SubscriptBox[
    OverscriptBox["W", "_"], "0"], TraditionalForm]],ExpressionUUID->
  "a5b22d3a-365d-4fb0-8d18-672934ca3c99"],
 Cell[BoxData[
  FormBox[
   SubscriptBox[
    OverscriptBox["W", "_"], "1"], TraditionalForm]],ExpressionUUID->
  "639476ff-4bfd-47c9-9c98-eabe05a6afa2"],
 Cell[BoxData[
  FormBox[
   SubscriptBox[
    OverscriptBox["W", "_"], "2"], TraditionalForm]],ExpressionUUID->
  "2e7680e6-9bf2-4547-baf1-455e19abec5c"],
 "\[Ellipsis]; each component of this product is a relative fitness that \
includes viability, mating success, and fecundity. There may be arbitrary \
epistasis and dominance: all that matters is the mean fitness of each \
backcross generation.  Thus:"
}], "Text",
 CellChangeTimes->{{3.829785142847755*^9, 3.8297852270104237`*^9}, {
   3.829785271026129*^9, 3.829785362611245*^9}, {3.829785424260352*^9, 
   3.829785513590014*^9}, {3.829785699589332*^9, 3.829786303759164*^9}, {
   3.830846431850319*^9, 3.8308464816499767`*^9}, {3.8427580882621727`*^9, 
   3.842758097903311*^9}, 3.84275828291879*^9, {3.842758483153583*^9, 
   3.8427585161942368`*^9}},ExpressionUUID->"751c3eab-8293-424d-8d63-\
6fd765d022e0"],

Cell[BoxData[
 RowBox[{
  SubscriptBox["RI", "d"], "=", 
  RowBox[{
   RowBox[{"1", "-", 
    FractionBox[
     SubscriptBox["m", "e"], "m"]}], "=", 
   RowBox[{"1", "-", 
    FormBox[
     RowBox[{
      SubscriptBox[
       OverscriptBox["W", "_"], "0"], 
      SubscriptBox[
       OverscriptBox["W", "_"], "1"], 
      RowBox[{
       SubsuperscriptBox["\[Product]", 
        RowBox[{"k", "=", "2"}], "\[Infinity]"], 
       SubscriptBox[
        OverscriptBox["W", "_"], "k"]}]}],
     TraditionalForm]}]}]}]], "DisplayFormulaNumbered",
 CellChangeTimes->{{3.829786320333062*^9, 3.829786407446101*^9}, {
   3.842758164002454*^9, 3.842758170639352*^9}, 
   3.842758582139422*^9},ExpressionUUID->"a33e5329-bc79-4895-a8a8-\
f17528bfef06"],

Cell[TextData[{
 " The relative fitnesses in the first and the F1 generations will be \
idiosyncratic:  for example, there may be heterosis, such that ",
 Cell[BoxData[
  FormBox[
   SubscriptBox[
    OverscriptBox["W", "_"], "1"], TraditionalForm]],ExpressionUUID->
  "528edcd9-039c-44d0-b996-2c471360c77c"],
 ">1.  In the short term, Eq. 1 still applies, and may give ",
 Cell[BoxData[
  FormBox[
   RowBox[{
    SubscriptBox["m", "e"], ">", "m"}], TraditionalForm]],
  FormatType->TraditionalForm,ExpressionUUID->
  "60a3de00-cca0-4f1a-b0a8-c5824dc1fa39"],
 ", ",
 Cell[BoxData[
  FormBox[
   RowBox[{
    SubscriptBox["RI", "d"], "<", "0."}], TraditionalForm]],
  FormatType->TraditionalForm,ExpressionUUID->
  "6b0594a0-634a-4865-ba9d-d598d162c9bd"],
 "  If heterosis is due to divergent frequencies of recessive deleterious \
alleles, these are expected to equilibrate, and heterosis would dissipate. \
However, if other processes maintain different frequencies of deleterious \
recessives, or if there is a continual introduction of beneficial alleles via \
immigrants, then heterosis might persist, weakening RI."
}], "Text",
 CellChangeTimes->{{3.829785142847755*^9, 3.8297852270104237`*^9}, {
  3.829785271026129*^9, 3.829785362611245*^9}, {3.829785424260352*^9, 
  3.829785513590014*^9}, {3.829785699589332*^9, 3.829786303759164*^9}, {
  3.830846431850319*^9, 3.8308464816499767`*^9}, {3.8427580882621727`*^9, 
  3.842758131014572*^9}, {3.8427581822544413`*^9, 3.842758260019581*^9}, {
  3.8427583641467857`*^9, 
  3.842758453926197*^9}},ExpressionUUID->"7b525608-5617-46ee-a05a-\
6fed4a685fb6"],

Cell[CellGroupData[{

Cell["Approximating later backcross generations", "Subsubsection",
 CellChangeTimes->{{3.842758529882822*^9, 
  3.842758536474506*^9}},ExpressionUUID->"6794ac86-096e-46f7-9a21-\
3c4f688b4d03"],

Cell[TextData[{
 "In the ",
 Cell[BoxData[
  FormBox[
   RowBox[{
    RowBox[{"k", "'"}], "th"}], TraditionalForm]],ExpressionUUID->
  "b83ec13c-6226-4d33-98ed-3e79bf4b3414"],
 " backcross generation, we expect ",
 Cell[BoxData[
  FormBox[
   SuperscriptBox["2", 
    RowBox[{"-", 
     RowBox[{"(", 
      RowBox[{"k", "-", "1"}], ")"}]}]], TraditionalForm]],ExpressionUUID->
  "d2f6b004-4520-42fa-aa26-7433fcac992d"],
 " heterozygous loci, and so we expect ",
 Cell[BoxData[
  FormBox[
   SubscriptBox[
    OverscriptBox["W", "_"], "k"], TraditionalForm]],ExpressionUUID->
  "733958a2-50a4-45f4-988d-092a2d2377d9"],
 " to approach 1 as introgressing loci are diluted out. If fitnesses are \
multiplicative, then we can write  ",
 Cell[BoxData[
  FormBox[
   RowBox[{
    SubscriptBox[
     OverscriptBox["W", "_"], "k"], " ", "=", 
    RowBox[{"exp", "[", 
     RowBox[{"-", 
      SubscriptBox["S", "k"]}], "]"}]}], TraditionalForm]],ExpressionUUID->
  "65ff4af5-a4c7-4011-830c-80753b194af3"],
 ", with ",
 Cell[BoxData[
  FormBox[
   RowBox[{
    SubscriptBox["S", "k"], "=", 
    RowBox[{
     SubscriptBox["S", "2"], 
     SuperscriptBox["2", 
      RowBox[{"-", 
       RowBox[{"(", 
        RowBox[{"k", "-", "2"}], ")"}]}]]}]}], TraditionalForm]],
  ExpressionUUID->"2977b860-a3c0-4529-9644-2e67295cbb6a"],
 ", which approaches zero as ",
 Cell[BoxData[
  FormBox["k", TraditionalForm]],ExpressionUUID->
  "54a18d1a-fb04-44e5-bde2-c0afc013281a"],
 " increases.  Therefore:"
}], "Text",
 CellChangeTimes->{{3.829785142847755*^9, 3.8297852270104237`*^9}, {
   3.829785271026129*^9, 3.829785362611245*^9}, {3.829785424260352*^9, 
   3.829785513590014*^9}, {3.829785699589332*^9, 3.829786303759164*^9}, {
   3.830846431850319*^9, 3.8308464816499767`*^9}, 
   3.8427580882621727`*^9},ExpressionUUID->"14105498-a246-4b8f-87f6-\
91def70856a5"],

Cell[BoxData[
 RowBox[{
  SubscriptBox["RI", "d"], "=", 
  RowBox[{
   RowBox[{"1", "-", 
    FractionBox[
     SubscriptBox["m", "e"], "m"]}], "=", 
   RowBox[{
    RowBox[{"1", "-", 
     FormBox[
      RowBox[{
       SubscriptBox[
        OverscriptBox["W", "_"], "0"], 
       SubscriptBox[
        OverscriptBox["W", "_"], "1"], 
       RowBox[{
        SubsuperscriptBox["\[Product]", 
         RowBox[{"k", "=", "2"}], "\[Infinity]"], 
        SubscriptBox[
         OverscriptBox["W", "_"], "k"]}]}],
      TraditionalForm]}], "=", 
    RowBox[{
     FormBox[
      RowBox[{
       RowBox[{
        SubscriptBox[
         OverscriptBox["W", "_"], "0"], 
        SubscriptBox[
         OverscriptBox["W", "_"], "1"], 
        RowBox[{"exp", "[", 
         RowBox[{"-", 
          RowBox[{
           SubsuperscriptBox["\[Sum]", 
            RowBox[{"k", "=", "2"}], "\[Infinity]"], 
           RowBox[{
            SubscriptBox["S", "2"], 
            SuperscriptBox["2", 
             RowBox[{"-", 
              RowBox[{"(", 
               RowBox[{"k", "-", "2"}], ")"}]}]]}]}]}], "]"}]}], "="}],
      TraditionalForm], 
     SubscriptBox[
      OverscriptBox["W", "_"], "0"], 
     SubscriptBox[
      OverscriptBox["W", "_"], "1"], 
     SubsuperscriptBox[
      OverscriptBox["W", "_"], "2", "2"]}]}]}]}]], "DisplayFormulaNumbered",
 CellChangeTimes->{{3.829786320333062*^9, 3.829786407446101*^9}, {
  3.842758164002454*^9, 
  3.842758170639352*^9}},ExpressionUUID->"16846319-321b-4eae-a6f1-\
9ca93c3b4815"],

Cell[TextData[{
 "In this simplest case, therefore, we can estimate the effective migration \
rate, a measure of the strength of reproductive isolation, from the mean \
fitnesses of successive backcross generations.  It is determined primarily by \
the first few generations: the influx of genes is reduced by the same factor \
in the first backcross generation as in all subsequent backcrosses. Epistasis \
(i.e., a deviation from multiplicative effects) may increase or decrease the \
rate of gene flow. If even a small fraction of foreign alleles reduces \
fitness (i.e., ",
 Cell[BoxData[
  FormBox[
   RowBox[{
    SubscriptBox["S", "k"], ">", 
    RowBox[{
     SubscriptBox["S", "2"], 
     SuperscriptBox["2", 
      RowBox[{"-", 
       RowBox[{"(", 
        RowBox[{"k", "-", "2"}], ")"}]}]]}]}], TraditionalForm]],
  ExpressionUUID->"e5e1f517-0274-4dd7-a5dd-e891edbbe54c"],
 "), then gene flow would be reduced by more - and in principle, to zero if \
there were an indefinitely large number of selected loci. However, this seems \
an extreme scenario. To the extent that loci are unlinked, and introgression \
is via backcrossing, the mean fitnesses of successive backcross generations \
give a simple estimate of the strength of isolation."
}], "Text",
 CellChangeTimes->{{3.829786414773028*^9, 3.8297865304243517`*^9}, {
  3.8297865618220997`*^9, 3.8297867962202187`*^9}, {3.830846525940132*^9, 
  3.830846629230343*^9}},ExpressionUUID->"ca1437b3-dc0a-4220-a1bd-\
084fda078148"]
}, Open  ]],

Cell[CellGroupData[{

Cell["Effects of purging ", "Subsubsection",
 CellChangeTimes->{{3.8427572312583838`*^9, 3.8427572499444923`*^9}, {
  3.842758310026903*^9, 
  3.842758313226841*^9}},ExpressionUUID->"43a0d356-b4a3-4cf0-b3e3-\
f39c07f139c1"],

Cell[TextData[{
 "Eq. 1 gives a simple formula for the effective rate of gene flow under \
continued backcrossing: ",
 Cell[BoxData[
  FormBox[
   RowBox[{
    FractionBox[
     SubscriptBox["m", "e"], "m"], "=", 
    RowBox[{
     SubscriptBox[
      OverscriptBox["w", "_"], "0"], 
     SubscriptBox[
      OverscriptBox["w", "_"], "1"], "\[Ellipsis]"}]}], TraditionalForm]],
  ExpressionUUID->"9333976d-6ba3-490b-971f-506bcaced3fb"],
 "  However, it is important to realise that these are the mean fitnesses of \
the ",
 StyleBox["actual",
  FontSlant->"Italic"],
 " backcrosses, which will have been subject to selection.   Here, we examine \
how our estimate of ",
 Cell[BoxData[
  FormBox[
   SubscriptBox["m", "e"], TraditionalForm]],
  FormatType->TraditionalForm,ExpressionUUID->
  "14be74a6-cb38-4348-913d-ad67f26e3365"],
 " is affected if we use the mean fitnesses of randomly generated \
backcrosses, generated with no selection, as compared with the true \
situation, where selection reduces the proportion of introgressing alleles.  \
We take a simple example, where the mean fitness, ",
 Cell[BoxData[
  FormBox[
   RowBox[{
    SubscriptBox["w", "j"], ","}], TraditionalForm]],
  FormatType->TraditionalForm,ExpressionUUID->
  "a84bfb1d-9dc0-426a-8826-249511d2d619"],
 " defined relative to the native genotype, depends on the # of heterozygous \
loci, ",
 Cell[BoxData[
  FormBox["j", TraditionalForm]],
  FormatType->TraditionalForm,ExpressionUUID->
  "8f1b4740-6f23-452d-9e02-187a0fad9a14"],
 ".  With multiplicative fitnesses, ",
 Cell[BoxData[
  FormBox[
   RowBox[{
    SubscriptBox["w", "j"], "=", 
    SuperscriptBox[
     RowBox[{"(", 
      RowBox[{"1", "-", "s"}], ")"}], "j"]}], TraditionalForm]],
  FormatType->TraditionalForm,ExpressionUUID->
  "30fc26d5-3072-48e6-9673-3b1cbdca4a61"],
 ", for example. We have:"
}], "Text",
 CellChangeTimes->{{3.838515892579608*^9, 3.838515947730945*^9}, {
   3.8427586152054987`*^9, 3.842758679241579*^9}, {3.8427617551181173`*^9, 
   3.842761783698929*^9}, {3.842761958945978*^9, 3.8427621250828743`*^9}, {
   3.8427621962539263`*^9, 3.842762211994399*^9}, {3.842762416176071*^9, 
   3.842762438381034*^9}, 
   3.842866106464213*^9},ExpressionUUID->"34788b5f-ce03-4579-9841-\
6c1a499ecb78"],

Cell[BoxData[{
 RowBox[{
  SubscriptBox["f", 
   RowBox[{"0", ",", "j"}]], "=", 
  SubscriptBox["\[Delta]", 
   RowBox[{"j", ",", "n"}]]}], "\[IndentingNewLine]", 
 RowBox[{
  SubscriptBox["f", 
   RowBox[{
    RowBox[{"t", "+", "1"}], ",", "j"}]], "=", 
  RowBox[{
   SubsuperscriptBox["\[Sum]", 
    RowBox[{"k", "=", "0"}], "n"], 
   RowBox[{
    SubscriptBox["w", "j"], 
    SubscriptBox["B", 
     RowBox[{"j", "|", "k"}]], 
    SubscriptBox["f", 
     RowBox[{"t", ",", "k"}]]}]}]}]}], "DisplayFormulaNumbered",
 CellChangeTimes->{{3.838516180187029*^9, 3.8385162607365503`*^9}, {
  3.838516320318775*^9, 
  3.838516330046466*^9}},ExpressionUUID->"b3e56251-11a6-40f3-bf10-\
85a59841ef2f"],

Cell[TextData[{
 "where ",
 Cell[BoxData[
  FormBox[
   RowBox[{
    SubscriptBox["f", 
     RowBox[{"t", ",", "j"}]], " "}], TraditionalForm]],ExpressionUUID->
  "eb0865bf-7985-4729-892b-5b8007f2bf2f"],
 "is the distribution of the # of heterozygous loci in generation ",
 Cell[BoxData[
  FormBox["t", TraditionalForm]],
  FormatType->TraditionalForm,ExpressionUUID->
  "90e127a8-09b3-42e8-9230-c5c834c26712"],
 ",   ",
 Cell[BoxData[
  FormBox[
   SubscriptBox["B", 
    RowBox[{"j", ",", "k"}]], TraditionalForm]],ExpressionUUID->
  "8dde503a-a64d-4bbb-8e12-ea4a1767360f"],
 " is the binomial distribution, and ",
 Cell[BoxData[
  FormBox[
   RowBox[{
    SubscriptBox["\[Delta]", 
     RowBox[{"j", ",", "n"}]], " ", "=", " ", 
    RowBox[{
     RowBox[{"0", " ", "for", " ", "j"}], "<", "n"}]}], TraditionalForm]],
  FormatType->TraditionalForm,ExpressionUUID->
  "0a9a3235-4103-4840-b95c-14a49eb8e6ac"],
 ", and 1 for ",
 Cell[BoxData[
  FormBox[
   RowBox[{"j", "=", "n"}], TraditionalForm]],
  FormatType->TraditionalForm,ExpressionUUID->
  "d82f45e5-edc2-4ec1-9605-6a9cc793169f"],
 ", where ",
 Cell[BoxData[
  FormBox["n", TraditionalForm]],
  FormatType->TraditionalForm,ExpressionUUID->
  "8bba266d-ef32-4fde-8a6a-94fa011e6974"],
 " is the number of loci.  Note that there is no normalisation, since we are \
counting the actual number of backcross individuals."
}], "Text",
 CellChangeTimes->{{3.838516296128977*^9, 3.838516349285781*^9}, {
  3.8427621388105927`*^9, 3.842762184655734*^9}, {3.84276221788352*^9, 
  3.8427622891209383`*^9}},ExpressionUUID->"511f64ac-5d4d-48c9-baf6-\
cdb9c4a9ec4b"],

Cell[TextData[{
 "Assume that ",
 Cell[BoxData[
  FormBox[
   RowBox[{
    SubscriptBox[
     OverscriptBox["W", "_"], "0"], "=", "1"}], TraditionalForm]],
  FormatType->TraditionalForm,ExpressionUUID->
  "9a75e2ba-9fcd-4101-b12f-d8d821238dc2"],
 ", and ",
 Cell[BoxData[
  FormBox[
   RowBox[{
    SubscriptBox[
     OverscriptBox["W", "_"], "1"], "=", 
    RowBox[{
     SubscriptBox["w", "n"], " ", "is", " ", "the", " ", "backcross", " ", 
     "fitness"}]}], TraditionalForm]],
  FormatType->TraditionalForm,ExpressionUUID->
  "95482aef-e36d-4eb3-ba3d-abe7ca18f63b"],
 ".  From Eq. 1, the net gene flow is the product :"
}], "Text",
 CellChangeTimes->{{3.838521073366667*^9, 3.838521078838585*^9}, {
  3.842762310363534*^9, 
  3.842762383838345*^9}},ExpressionUUID->"5b0eb0cc-003b-4d32-8174-\
6eb25c12707f"],

Cell[BoxData[
 RowBox[{
  FractionBox[
   SubscriptBox["m", "e"], "m"], "=", 
  RowBox[{
   SubscriptBox["w", "n"], 
   RowBox[{"(", 
    RowBox[{
     SubsuperscriptBox["\[Sum]", 
      RowBox[{"j", "=", "0"}], "n"], 
     RowBox[{
      SubscriptBox["w", "j"], 
      SubscriptBox["B", 
       RowBox[{"j", "|", "n"}]]}]}], ")"}], 
   RowBox[{"(", 
    RowBox[{
     SubsuperscriptBox["\[Sum]", 
      RowBox[{"k", "=", "0"}], "n"], 
     RowBox[{
      SubsuperscriptBox["\[Sum]", 
       RowBox[{"i", "=", "0"}], "k"], 
      RowBox[{
       SubscriptBox["w", "i"], 
       SubscriptBox["B", 
        RowBox[{"i", "|", "k"}]], 
       SubscriptBox["w", "k"], 
       SubscriptBox["B", 
        RowBox[{"k", "|", "n"}]]}]}]}], ")"}], 
   "\[Ellipsis]"}]}]], "DisplayFormulaNumbered",
 CellChangeTimes->{{3.838516180187029*^9, 3.8385162607365503`*^9}, {
  3.838516320318775*^9, 3.838516330046466*^9}, {3.838521086398691*^9, 
  3.8385213006558847`*^9}, {3.838521475049491*^9, 
  3.838521573767049*^9}},ExpressionUUID->"8454bf2e-e76c-4f17-9949-\
c3f482ae570f"],

Cell[TextData[{
 "Fig. S2.1a shows how, over successive backcross generations, the  number of \
introgressed alleles (blue)  decreases slightly faster than in the absence of \
purging (red).  Fig. S2.1b shows that the  selected distributions (blue) have \
slightly  higher mean fitness; for these parameters (s=0.1 on 20 loci), the \
net gene flow is ",
 Cell[BoxData[
  FormBox[
   RowBox[{
    RowBox[{
     SubscriptBox["m", "e"], "/", "m"}], "=", " "}], TraditionalForm]],
  ExpressionUUID->"0f382fb9-3c8e-4405-8d53-063cea9f6e45"],
 "0.021 rather than ",
 Cell[BoxData[
  FormBox[
   RowBox[{
    RowBox[{
     SubscriptBox["m", "e"], "/", "m"}], "="}], TraditionalForm]],
  ExpressionUUID->"0c296480-3e2a-47a8-a36b-4630a2908fcc"],
 "0.016 calculated from raw backcross fitnesses. With ",
 Cell[BoxData[
  FormBox[
   RowBox[{"s", "=", "0.2"}], TraditionalForm]],ExpressionUUID->
  "4c47575a-53cd-4e90-acb2-57283d75bb57"],
 ", the net gene flow is about 2.7 times higher than predicted. Table S2.1 \
makes this comparison for ",
 Cell[BoxData[
  FormBox[
   RowBox[{"n", "=", "20"}], TraditionalForm]],ExpressionUUID->
  "decca9d2-8773-4769-969a-75aa735171d1"],
 " and 100, with selection being scaled such that the total selection ",
 Cell[BoxData[
  FormBox[
   RowBox[{"n", "\[VeryThinSpace]", "s"}], TraditionalForm]],ExpressionUUID->
  "1050b9a9-ffc7-4010-9dbd-211b27d0d728"],
 " is comparable between the two tables.  Purging does alleviate RI, but this \
effect is only apparent which the total selection is strong (implying low F1 \
fitness), and is less marked when selection is spread over more loci. "
}], "Text",
 CellChangeTimes->{{3.838522085597458*^9, 3.838522108597055*^9}, {
  3.838522489544243*^9, 3.838522525055346*^9}, {3.842762465243807*^9, 
  3.8427624678779984`*^9}, {3.842762959382104*^9, 3.842762982847723*^9}, {
  3.842764049113298*^9, 3.842764060878396*^9}, {3.8427642088596573`*^9, 
  3.842764385089752*^9}, {3.8427711017764463`*^9, 3.842771232314981*^9}, {
  3.842771661480817*^9, 3.842771670563036*^9}, {3.8427717470284653`*^9, 
  3.8427717954406223`*^9}, {3.842771836027473*^9, 3.8427718660699997`*^9}, {
  3.842771896272077*^9, 3.842771966047818*^9}, {3.842866175562457*^9, 
  3.842866177550811*^9}, {3.8440488962021227`*^9, 
  3.844048896634616*^9}},ExpressionUUID->"ae474eec-eaf2-4ed1-b853-\
d10685d6cc7a"],

Cell[CellGroupData[{

Cell[BoxData[{
 RowBox[{
  RowBox[{
   RowBox[{"wb", "[", 
    RowBox[{"t_", ",", "n_Integer", ",", "s_"}], "]"}], ":=", 
   FractionBox[
    RowBox[{
     RowBox[{"Table", "[", 
      RowBox[{
       SuperscriptBox[
        RowBox[{"(", 
         RowBox[{"1", "-", "s"}], ")"}], "j"], ",", 
       RowBox[{"{", 
        RowBox[{"j", ",", "0", ",", "n"}], "}"}]}], "]"}], ".", 
     RowBox[{"dist", "[", 
      RowBox[{"t", ",", "n", ",", "s"}], "]"}]}], 
    RowBox[{"Total", "[", 
     RowBox[{"dist", "[", 
      RowBox[{"t", ",", "n", ",", "s"}], "]"}], "]"}]]}], ";"}], "\n", 
 RowBox[{
  RowBox[{"tt", "=", 
   RowBox[{"Table", "[", 
    RowBox[{
     RowBox[{"{", 
      RowBox[{
       RowBox[{"t", "+", "1"}], ",", 
       RowBox[{"wb", "[", 
        RowBox[{"t", ",", "20", ",", "0.1"}], "]"}], ",", 
       SuperscriptBox[
        RowBox[{"(", 
         RowBox[{"1", "-", 
          RowBox[{"0.1", " ", 
           SuperscriptBox["2", 
            RowBox[{"-", "t"}]]}]}], ")"}], "20"]}], "}"}], ",", 
     RowBox[{"{", 
      RowBox[{"t", ",", "0", ",", "10"}], "}"}]}], "]"}]}], 
  ";"}], "\[IndentingNewLine]", 
 RowBox[{"GraphicsColumn", "[", 
  RowBox[{"{", 
   RowBox[{
    RowBox[{"Show", "[", 
     RowBox[{
      RowBox[{"Table", "[", 
       RowBox[{
        RowBox[{"ListLinePlot", "[", 
         RowBox[{
          RowBox[{"Transpose", "[", 
           RowBox[{"{", 
            RowBox[{
             RowBox[{"Range", "[", 
              RowBox[{"0", ",", "20"}], "]"}], ",", 
             RowBox[{"dist", "[", 
              RowBox[{"t", ",", "20", ",", "0.1"}], "]"}]}], "}"}], "]"}], 
          ",", 
          RowBox[{"PlotRange", "->", 
           RowBox[{"{", 
            RowBox[{
             RowBox[{"{", 
              RowBox[{"0", ",", "20"}], "}"}], ",", 
             RowBox[{"{", 
              RowBox[{"0", ",", "0.12"}], "}"}]}], "}"}]}]}], "]"}], ",", 
        RowBox[{"{", 
         RowBox[{"t", ",", "1", ",", "6"}], "}"}]}], "]"}], ",", 
      RowBox[{"Table", "[", 
       RowBox[{
        RowBox[{"ListLinePlot", "[", 
         RowBox[{
          RowBox[{"Transpose", "[", 
           RowBox[{"{", 
            RowBox[{
             RowBox[{"Range", "[", 
              RowBox[{"0", ",", "20"}], "]"}], ",", 
             RowBox[{
              RowBox[{"(", 
               RowBox[{
                SubsuperscriptBox["\[Product]", 
                 RowBox[{"j", "=", "1"}], "t"], 
                SuperscriptBox[
                 RowBox[{"(", 
                  RowBox[{"1", "-", 
                   RowBox[{"0.1", " ", 
                    SuperscriptBox["2", 
                    RowBox[{"-", "j"}]]}]}], ")"}], "20"]}], ")"}], 
              RowBox[{"dist", "[", 
               RowBox[{"t", ",", "20", ",", "0"}], "]"}]}]}], "}"}], "]"}], 
          ",", 
          RowBox[{"PlotStyle", "->", "Red"}], ",", 
          RowBox[{"PlotRange", "->", 
           RowBox[{"{", 
            RowBox[{
             RowBox[{"{", 
              RowBox[{"0", ",", "20"}], "}"}], ",", 
             RowBox[{"{", 
              RowBox[{"0", ",", "0.12"}], "}"}]}], "}"}]}]}], "]"}], ",", 
        RowBox[{"{", 
         RowBox[{"t", ",", "1", ",", "6"}], "}"}]}], "]"}], ",", 
      RowBox[{"AspectRatio", "->", "0.3"}], ",", 
      RowBox[{"BaseStyle", "->", "bs"}], ",", 
      RowBox[{"AxesLabel", "->", 
       RowBox[{"{", 
        RowBox[{"\"\<# het\\nloci\>\"", ",", "\"\<freq\>\""}], "}"}]}], ",", 
      RowBox[{"Ticks", "->", 
       RowBox[{"{", 
        RowBox[{
         RowBox[{"{", 
          RowBox[{"0", ",", "5", ",", "10", ",", "15", ",", "20"}], "}"}], 
         ",", 
         RowBox[{"{", 
          RowBox[{"0", ",", "0.05", ",", "0.1"}], "}"}]}], "}"}]}]}], "]"}], 
    ",", "\[IndentingNewLine]", 
    RowBox[{"Show", "[", 
     RowBox[{
      RowBox[{"ListLogPlot", "[", 
       RowBox[{
        RowBox[{"tt", "\[LeftDoubleBracket]", 
         RowBox[{"All", ",", 
          RowBox[{"{", 
           RowBox[{"1", ",", "2"}], "}"}]}], "\[RightDoubleBracket]"}], ",", 
        RowBox[{"PlotStyle", "->", "Red"}], ",", 
        RowBox[{"Ticks", "->", 
         RowBox[{"{", 
          RowBox[{
           RowBox[{"{", 
            RowBox[{"0", ",", "5", ",", "10"}], "}"}], ",", 
           RowBox[{"{", 
            RowBox[{"0", ",", "0.1", ",", "0.2", ",", "0.5", ",", "1"}], 
            "}"}]}], "}"}]}]}], "]"}], ",", 
      RowBox[{"ListLogPlot", "[", 
       RowBox[{
        RowBox[{"tt", "\[LeftDoubleBracket]", 
         RowBox[{"All", ",", 
          RowBox[{"{", 
           RowBox[{"1", ",", "3"}], "}"}]}], "\[RightDoubleBracket]"}], ",", 
        RowBox[{"PlotStyle", "->", "Blue"}]}], "]"}], ",", 
      RowBox[{"AspectRatio", "->", "0.3"}], ",", 
      RowBox[{"BaseStyle", "->", "bs"}]}], "]"}]}], "}"}], "]"}]}], "Input",
 CellOpen->False,
 CellChangeTimes->{{3.8385168899035587`*^9, 3.8385169049409237`*^9}, {
  3.83851704813766*^9, 3.83851720777211*^9}, {3.83851747201292*^9, 
  3.838517505100175*^9}, {3.838520708881866*^9, 3.838520748242587*^9}, {
  3.83852088458116*^9, 3.838520990562306*^9}, {3.838522194124028*^9, 
  3.838522275977231*^9}, {3.8427632404001102`*^9, 3.842763247639967*^9}, {
  3.8427632803136797`*^9, 3.842763373117588*^9}, {3.8427634406819696`*^9, 
  3.842763471792555*^9}, {3.84276351232165*^9, 3.842763570367395*^9}, {
  3.842763619009997*^9, 3.8427637340077143`*^9}},
 CellLabel->"In[18]:=",ExpressionUUID->"42cff1f5-93ff-4917-973d-00bb2dcde3d4"],

Cell[BoxData[
 GraphicsBox[{{}, {InsetBox[
     GraphicsBox[{{{}, {{}, {}, 
         {RGBColor[0.368417, 0.506779, 0.709798], PointSize[
           NCache[
            Rational[7, 360], 0.019444444444444445`]], AbsoluteThickness[1.6],
           LineBox[CompressedData["
1:eJxTTMoPSmViYGAQBWIQjQo22EHoD/YQ+hOUz+Bw9gwQ2ChDxTkcRNe5P6z6
4QnlCzi4duc8n301A8oXcTjjv6q26mEjlC/hcHRm/NmVslOgfBmHGbacOZuk
FkH5Cg7rm8922VWtgvKVHOaZT1j25Oh6KF/Fobkk7FFvCYyv5pC9x02sZM9K
KF/D4Xe3zSGT+IVQvpZDKaP7eSW7yVC+jkPzlp5drYEw9+g5MG+q2OD6AeZe
Awe3E+1pfnw+UL6hA7dA/Z+rh9WhfCMHB2GjpFktf6DhYexgkXVpg9jco1C+
iQNDQc7ppfL1dgBGU1RQ
           "]]}}, {{}, {}}}, {{}, {{}, {}, 
         {RGBColor[0.368417, 0.506779, 0.709798], PointSize[
           NCache[
            Rational[7, 360], 0.019444444444444445`]], AbsoluteThickness[1.6],
           LineBox[CompressedData["
1:eJxTTMoPSmViYGAQBWIQDQPXtiasOBcfZQ/hfbDPOjf7wPysJiifwcF927kM
xvwZUD6HQ7K0T7Jz5RIoX8DhJ6/L2r2+K6B8EYeUpca/Pu1YCuVLOEQpeBiq
h82D8mUcftqfKw79NAHKV3B4K8xzP/BIHZSv5HCS/Ypgw6s0KF/FgZNh9r+d
mj5QvprDIU0Ov92zdKB8DQeTp3UbP35nh/K1HLIuiduvqnpgB+HrONzj2pvk
krkJytdzmPLSrH19SQOUb+AQVWR/0Pq3G5Rv6CDgsSExQosDyjdyOKFque3Q
/4O2EL6xg1+nsYfK+wIo38Thi+X2tgJXPlsAgQZXMA==
           
           "]]}}, {{}, {}}}, {{}, {{}, {}, 
         {RGBColor[0.368417, 0.506779, 0.709798], PointSize[
           NCache[
            Rational[7, 360], 0.019444444444444445`]], AbsoluteThickness[1.6],
           LineBox[CompressedData["
1:eJxTTMoPSmViYGAQBWIQDQOOd3Y6zWqZZg/hfbDf8cPq/8KrK6B8Bgf+FxV+
YqyroHwOh8b2lzbnzBdC+QIOn+/dCxFUmQDlizhku/g0qZ8sg/IlHEReOs61
UYyE8mUcttUI7uTSMYPyFRx+ll/S/XySH8pXcsiOXRi9d9MjOwhfxWHPkrs8
a1Q3QflqDkyP922ul6mF8jUcYjquTm5wdobytRx2y+d5qb9mgfJ1HBg1L5Tf
LDlkC+HrORQdvnrrB28VlG/gMPNCsqvKHh0o39DhtJtAceed6zYQvpFD3rul
jiJCNVC+sUOX2p7VurdFoHwTh2y//7KmhXOtAbUBV6U=
           
           "]]}}, {{}, {}}}, {{}, {{}, {}, 
         {RGBColor[0.368417, 0.506779, 0.709798], PointSize[
           NCache[
            Rational[7, 360], 0.019444444444444445`]], AbsoluteThickness[1.6],
           LineBox[CompressedData["
1:eJxTTMoPSmViYGAQBWIQDQNb/e95p1VssIfwPtjfedGvev3POiifweFqxcWJ
qRtnQ/kcDvHtx24/c6qH8gUcZmSJVWv9j4DyRRzmh2YZB0jqQfkSDvlFilY1
AX/sIHwZh6d/8mz++R2F8hUcDnGyC/Lxd0H5Sg7T7u9yeaXqBeWrOOzvnl6d
vpQVyldzqPeyPBI1b68thK/hwKt2Y9aG7QVQvpZDrn1oFtcPOShfx8GE59rv
dL/jNhC+nkN9ucE1C4EcKN/AYe6Vi4c907igfEOHW0E8Gc83LbKG8I0cDvC6
7/Y7bATlGzv8vV85QeHEdisI38SBzyRj9clFOlYALCVYBA==
           
           "]]}}, {{}, {}}}, {{}, {{}, {}, 
         {RGBColor[0.368417, 0.506779, 0.709798], PointSize[
           NCache[
            Rational[7, 360], 0.019444444444444445`]], AbsoluteThickness[1.6],
           LineBox[CompressedData["
1:eJxTTMoPSmViYGAQBWIQDQOPHNfd+G6+yx7C+2D/RTRtM9+GpVA+g4PhproD
37gaoXwOh/Tbt3adfBUA5Qs4JP5ZmcJ5ShzKF3FY5y/xQNHgph2EL+EQ0BV2
4cLVKVC+jMOR8J2NfpO9oXwFhyOvT9zWW/7XFsJXcphqJzP5i+YqKF/FYco1
U+s53MFQvppDxy5rK/tX32wgfA2H1p0aEn/2TYPytRzEOluVZ7YZQfk6DsKi
N1uutJywhvD1HL6Z/j724msklG/gsE9gilBW5VMrCN/QIadx/rtr+7OgfCOH
h9PuSYjMem4J4Rs7XHb6MpPPLwrKN3HQnnIlj/XWbgsA8/5e5A==
           
           "]]}}, {{}, {}}}, {{}, {{}, {}, 
         {RGBColor[0.368417, 0.506779, 0.709798], PointSize[
           NCache[
            Rational[7, 360], 0.019444444444444445`]], AbsoluteThickness[1.6],
           LineBox[CompressedData["
1:eJxTTMoPSmViYGAQBWIQXbDnpXDy3zX2O+RaXwfu2GfPAAYf7M/4Xt1TvHs6
lM/gUL5Fb8OdOQlQPofDQ+uJRe8SZKF8AQcr309B7WmX7CB8EQeD86mPL0Y1
QvkSDt8891gmTdaE8mUc3L7fa5BSP2cL4Ss4LHwZ/0frUQ6Ur+RwsMElZ95m
NihfxcE7ltf4asFcGwhfzaFBSEjteq8+lK/hoFKi2Dft2W5rCF/LQcBV4h23
nQuUr+MgsGvPr5y7x60gfD0HNcvrDOZNblC+gYNPwYOwx1MPWEL4hg636vMZ
3dONoHwjh6RHt0ofvJ1jAeEbOyRas72du+OPOYRv4rDtyK2jB8S8zQHbNV7e

           "]]}}, {{}, {}}}, {{}, {{}, {}, 
         {RGBColor[1, 0, 0], PointSize[
           NCache[
            Rational[7, 360], 0.019444444444444445`]], AbsoluteThickness[1.6],
           LineBox[CompressedData["
1:eJxTTMoPSmViYGAQBWIQDQNze0w+5H2cZgfhfbA/st5xzam1d6B8BodYBvcw
A3ZBewiXw6G7IavxRJcllC/gMFmjkbNUORrKF3EQ2HXW6vvWUihfAirfDeXL
QPmzoXwFhx8fdoif51kG5Ss5LJj2rSQzbS2Ur+JgZ6l4tk17A5SvhiavgaZf
C818HTT79dDcZ4DmfkM0/xmh+d/YATV8TBxg4QcAl8hUXQ==
           
           "]]}}, {{}, {}}}, {{}, {{}, {}, 
         {RGBColor[1, 0, 0], PointSize[
           NCache[
            Rational[7, 360], 0.019444444444444445`]], AbsoluteThickness[1.6],
           LineBox[CompressedData["
1:eJxTTMoPSmViYGAQBWIQDQPr1tvzNxW72UN4H+zThLbyTN9aBOUzOCjFnqxr
md8L5XNA+XOhfAGHxT6VLSt+L4HyRRweFk+6eCRxGZQv4fBs65J155YtgvJl
HIzn3n6RcW8GlK/g4PPq7bKPH7qgfCUHdc7tL+d+KofyVRzs+28rnexPhPLV
HDa+NniT7+kK5WtA+apQvpbD/CIR19ByRihfx0Hz3VG2457X7SB8PQdbwycb
ra6vgPINHDg07aZEby6B8g0dPi77vFTnlyWUb+QwV2mPoov4d1sI39jhpv47
LrO3K6F8E4fFZ3bKbFzubQsAHZxdrw==
           "]]}}, {{}, {}}}, {{}, {{}, {}, 
         {RGBColor[1, 0, 0], PointSize[
           NCache[
            Rational[7, 360], 0.019444444444444445`]], AbsoluteThickness[1.6],
           LineBox[CompressedData["
1:eJxTTMoPSmViYGAQBWIQDQM7dC1Unp5vt4fwPth/3OTz1ZRpIZTP4HDz0zwr
T9HlUD6Hg4+kvZHUycVQvoCDWhWzbTXbDChfxEHkWpuUz/dWKF/C4YrhU1WP
xHwoX8ahUuZMXNG7QChfwUG9Y+/RvmUGUL6SwzmVsrLgeE4oX8Wh8M2vut6n
9+0gfDWHnKka5TcmboDyNRzu5f6x3JNeA+VrOUyxPPpb/5czlK/jIH5lj/zJ
K2xQvp7Drev3L5+9f8QWwjdwOMV/qZzxUi2Ub+hg+WIF13pOAyjfyMHbdsc6
94IbNhC+sUPDce57Iq3lUL6Jw6sPJ5T+NrDaAABan1oK
           
           "]]}}, {{}, {}}}, {{}, {{}, {}, 
         {RGBColor[1, 0, 0], PointSize[
           NCache[
            Rational[7, 360], 0.019444444444444445`]], AbsoluteThickness[1.6],
           LineBox[CompressedData["
1:eJxTTMoPSmViYGAQBWIQDQPbPjw98+/eEnsI74P93Nftaf8ur4byGRxyPDpv
3Zm/EMrncKjkdfr+y6gHyhdw2Nv29XLT13woX8ThAKtCTJ+rN5Qv4aAdKfoi
Tk8JypdxaD4q1rAy5bMdhK/gcNxlDsfWcwegfCWHHtk999Kft0P5Kg7z1rH6
SvH4QPlqDj5dKjJtRtxQvobD4ryAxyyHjtpC+FoOjssCCvMn1ED5Og5CuXvC
3pXrQfl6DgoXb7398P+mDYRv4JDdbePpHdoI5Rs66B02/70xTRHKN3I48taZ
a+L+HdYQvrHD05MbxZ5auUH5Jg7HY5d+sfpxyAoAtitdLg==
           
           "]]}}, {{}, {}}}, {{}, {{}, {}, 
         {RGBColor[1, 0, 0], PointSize[
           NCache[
            Rational[7, 360], 0.019444444444444445`]], AbsoluteThickness[1.6],
           LineBox[CompressedData["
1:eJxTTMoPSmViYGAQBWIQDQPf5W5mnHq0yR7C+2AfvsWzvSBuBZTP4HBPLGiq
3P1eKJ/D4e2PN3sjFdKhfAGHXc+Zl3vGWkL5Ig4GDttfGn1igfIlHOwY5OK/
s522g/BlHBwZHJZoPOuG8hUcDhm6zTJKc4fylRx4YtJjPKUYoHwVh9Qn8ean
PDbZQvhqDl+ir29t10iE8jUctt646RQ2kQvK13Ko7I07Xvxggw2Er+Pwgtcg
6lJ2IJSv51D+4JP6s6NvrCF8A4eLEyRSDCc0QfmGDo6mPBnvOISgfCMH/xCd
vJpLM6wgfGMHg2fFbYcni0L5Jg5TpSJ9+i82WgIAF25VSw==
           
           "]]}}, {{}, {}}}, {{}, {{}, {}, 
         {RGBColor[1, 0, 0], PointSize[
           NCache[
            Rational[7, 360], 0.019444444444444445`]], AbsoluteThickness[1.6],
           LineBox[CompressedData["
1:eJxTTMoPSmViYGAQBWIQDQMGK2bnaZrutIfwPtg33Fj8wI5xAZTP4LB9+dGG
rX7FUD6Hw8T/Cnb7s22hfAGHjZ33zBoP/reD8EUcxPM/v7x6bieUL+HAlS7w
7UJSAZQv43BobeCEtKUKUL6Cw4KLrgUbq07bQvhKDuW5FZNs5hRB+SoOd2Q0
M2+cFoHy1Ry2RVTsXWey2QbC13D4tJ2nTMzFF8rXcrB2+nJkk/cjawhfx2Gb
3PYPXNOKoHw9h8U7q5W2mv6zgvre4V0lZ7yXXjOUb+hwb+ad1HNhTFC+kcNP
OXs3qesVlhC+sQObkdQpDoenFhC+iUP+8jel0q6OFgCLXFkE
           "]]}}, {{}, {}}}},
      
      AspectRatio->0.3,
      Axes->{True, True},
      AxesLabel->{
        FormBox["\"# het\\nloci\"", TraditionalForm], 
        FormBox["\"freq\"", TraditionalForm]},
      AxesOrigin->{0, 0},
      BaseStyle->{FontSize -> 14, FontFamily -> "Times"},
      DisplayFunction->Identity,
      Frame->{{False, False}, {False, False}},
      FrameLabel->{{None, None}, {None, None}},
      FrameTicks->{{Automatic, Automatic}, {Automatic, Automatic}},
      GridLines->{None, None},
      GridLinesStyle->Directive[
        GrayLevel[0.5, 0.4]],
      ImagePadding->{{28., 39.}, {18., 20.000000000000007`}},
      Method->{
       "OptimizePlotMarkers" -> True, "OptimizePlotMarkers" -> True, 
        "CoordinatesToolOptions" -> {"DisplayFunction" -> ({
            Identity[
             Part[#, 1]], 
            Identity[
             Part[#, 2]]}& ), "CopiedValueFunction" -> ({
            Identity[
             Part[#, 1]], 
            Identity[
             Part[#, 2]]}& )}},
      PlotRange->{{0, 20}, {0, 0.12}},
      PlotRangeClipping->True,
      PlotRangePadding->{{0, 0}, {0, 0}},
      Ticks->{{{0, 
          FormBox["0", TraditionalForm]}, {5, 
          FormBox["5", TraditionalForm]}, {10, 
          FormBox["10", TraditionalForm]}, {15, 
          FormBox["15", TraditionalForm]}, {20, 
          FormBox["20", TraditionalForm]}}, {{0, 
          FormBox["0", TraditionalForm]}, {0.05, 
          FormBox["0.05`", TraditionalForm]}, {0.1, 
          FormBox["0.1`", TraditionalForm]}}}], {176.26977496321862, -62.93030481678586},
      ImageScaled[{0.5, 0.5}], {335.7519523108926, 118.6255856932678}], 
    InsetBox[
     GraphicsBox[{{{}, 
        {RGBColor[1, 0, 0], PointSize[0.012833333333333334`], 
         AbsoluteThickness[1.6], 
         PointBox[{{1., -2.107210313156525}, {2., -0.9705408178932072}, {
          3., -0.44149496776820973`}, {4., -0.19965794256190625`}, {
          5., -0.09004773899282774}, {6., -0.040562519250038696`}, {
          7., -0.018261461893713953`}, {8., -0.008219345991117958}, {
          9., -0.003699047696703985}, {10., -0.0016646407325689346`}, {
          11., -0.0007491023579072663}}]}, {{}, {}}}, {{}, 
        {RGBColor[0, 0, 1], PointSize[0.012833333333333334`], 
         AbsoluteThickness[1.6], 
         PointBox[{{1., -2.107210313156525}, {2., -1.0258658877510107`}, {
          3., -0.5063561596857982}, {4., -0.2515756441372016}, {
          5., -0.12539226027190792`}, {6., -0.0625978601785543}, {
          7., -0.03127443952365483}, {8., -0.01563110669640213}, {
          9., -0.007814026276386487}, {10., -0.003906631519405263}, {
          11., -0.0019532203736414093`}}]}, {{}, {}}}},
      AspectRatio->0.3,
      Axes->{True, True},
      AxesLabel->{None, None},
      AxesOrigin->{0, -2.272052857131806},
      BaseStyle->{FontSize -> 14, FontFamily -> "Times"},
      DisplayFunction->Identity,
      Frame->{{False, False}, {False, False}},
      FrameLabel->{{None, None}, {None, None}},
      FrameTicks->{{
         Charting`ScaledTicks[{Log, Exp}], 
         Charting`ScaledFrameTicks[{Identity, Identity}]}, {
        Automatic, Automatic}},
      GridLines->{None, None},
      GridLinesStyle->Directive[
        GrayLevel[0.5, 0.4]],
      ImagePadding->{{28., 39.}, {15.933673469387784`, 1.8658733531945515`}},
      Method->{
       "OptimizePlotMarkers" -> True, "OptimizePlotMarkers" -> True, 
        "CoordinatesToolOptions" -> {"DisplayFunction" -> ({
            Identity[
             Part[#, 1]], 
            Exp[
             Part[#, 2]]}& ), "CopiedValueFunction" -> ({
            Identity[
             Part[#, 1]], 
            Exp[
             Part[#, 2]]}& )}},
      PlotRange->{{0, 11.}, {-2.272052857131806, -0.0007491023579072663}},
      PlotRangeClipping->True,
      PlotRangePadding->{{
         Scaled[0.02], 
         Scaled[0.02]}, {
         Scaled[0.02], 
         Scaled[0.05]}},
      Ticks->{{{0, 
          FormBox["0", TraditionalForm]}, {5, 
          FormBox["5", TraditionalForm]}, {10, 
          FormBox["10", TraditionalForm]}}, {{-2.3025850929940455`, 
          FormBox["0.1`", TraditionalForm]}, {-1.6094379124341003`, 
          FormBox["0.2`", TraditionalForm]}, {-0.6931471805599453, 
          FormBox["0.5`", TraditionalForm]}, {0, 
          FormBox["1", TraditionalForm]}}}], {176.26977496321862, -178.69068786164877},
      ImageScaled[{0.5, 0.5}], {335.7519523108926, 98.42513251585012}]}, {}},
  ImageSize->{703.7072624367333, 463.2},
  PlotRange->{{0, 352.53954992643725`}, {-231.52076608972578`, 0}},
  PlotRangePadding->{6, 5}]], "Output",
 CellChangeTimes->{
  3.842763377891157*^9, {3.8427634477111807`*^9, 3.8427634596658163`*^9}, 
   3.842763539585814*^9, 3.8427635726005096`*^9, 3.84276367183541*^9, 
   3.8427637358652887`*^9},
 CellLabel->"Out[20]=",ExpressionUUID->"d5033b34-2b88-41cc-9486-b45c7c065baa"]
}, Open  ]],

Cell[TextData[{
 "Fig. S2.1 a) Distribution of the number of heterozygous loci selected (red) \
and unselected (blue) distributions, assuming multiplicative selection ",
 Cell[BoxData[
  FormBox[
   RowBox[{"s", "=", "0.1"}], TraditionalForm]],ExpressionUUID->
  "acdb769e-07f9-4ea1-b460-fbf78a834cd7"],
 "  on ",
 Cell[BoxData[
  FormBox[
   RowBox[{"n", "=", "20"}], TraditionalForm]],ExpressionUUID->
  "10fe4c71-314d-4872-b98e-00f54978ea6b"],
 " loci. b) Mean fitnesses over successive generations ",
 Cell[BoxData[
  FormBox[
   RowBox[{"(", 
    RowBox[{
     RowBox[{"s", "=", "0.1"}], ",", " ", 
     RowBox[{"n", "=", "20"}]}], ")"}], TraditionalForm]],ExpressionUUID->
  "8e250e8b-bad8-4df2-9922-02f303059ad1"],
 ", for the selected (red) and unselected (blue) distributions. "
}], "Text",
 CellChangeTimes->{
  3.842763599663864*^9, {3.842764071002535*^9, 3.842764084365727*^9}, {
   3.842771019759625*^9, 3.842771091291744*^9}, 
   3.842866170704225*^9},ExpressionUUID->"d38d5ec1-03b7-46cd-838d-\
7ebab60efe0e"],

Cell[TextData[{
 "Table S2.1.  Fitnesses of the F1 ",
 Cell[BoxData[
  FormBox[
   SuperscriptBox[
    RowBox[{"(", 
     RowBox[{"1", "-", "s"}], ")"}], "n"], TraditionalForm]],ExpressionUUID->
  "f06f0bef-dea6-4945-9b59-4d8ef5d4a44e"],
 ", ",
 Cell[BoxData[
  FormBox[
   RowBox[{
    SubscriptBox["m", "e"], "/", "m"}], TraditionalForm]],ExpressionUUID->
  "50082974-6734-492d-8506-9c36788f06b3"],
 " with purging, and ",
 Cell[BoxData[
  FormBox[
   RowBox[{
    SubscriptBox["m", "e"], "/", "m"}], TraditionalForm]],ExpressionUUID->
  "e3767992-a640-46c4-8ccb-2c6362935ed4"],
 " without accounting for purging.   a) ",
 Cell[BoxData[
  FormBox[
   RowBox[{"n", "=", "20"}], TraditionalForm]],ExpressionUUID->
  "844a2632-ce9b-4196-992a-f2de236d1271"],
 " loci, b) ",
 Cell[BoxData[
  FormBox[
   RowBox[{"n", "=", "100"}], TraditionalForm]],ExpressionUUID->
  "0923d1d9-68db-44db-948a-a623e91f8fbc"],
 " loci.                                                                     \
"
}], "Text",
 CellChangeTimes->{{3.842771484595275*^9, 3.842771647674328*^9}, 
   3.8428661872393503`*^9},ExpressionUUID->"78bb7938-950e-4603-b4c0-\
37134e4cd1e9"],

Cell[CellGroupData[{

Cell[BoxData[{
 RowBox[{
  RowBox[{
   RowBox[{"meTbl", "[", 
    RowBox[{"s_", ",", "n_"}], "]"}], ":=", 
   RowBox[{
    RowBox[{"meTbl", "[", 
     RowBox[{"s", ",", "n"}], "]"}], "=", 
    RowBox[{"Table", "[", 
     RowBox[{
      RowBox[{"{", 
       RowBox[{
        RowBox[{"t", "+", "1"}], ",", 
        RowBox[{"wb", "[", 
         RowBox[{"t", ",", "n", ",", "s"}], "]"}], ",", 
        SuperscriptBox[
         RowBox[{"(", 
          RowBox[{"1", "-", 
           RowBox[{"s", " ", 
            SuperscriptBox["2", 
             RowBox[{"-", "t"}]]}]}], ")"}], "n"]}], "}"}], ",", 
      RowBox[{"{", 
       RowBox[{"t", ",", "0", ",", "10"}], "}"}]}], "]"}]}]}], 
  ";"}], "\[IndentingNewLine]", 
 RowBox[{
  RowBox[{"Prepend", "[", 
   RowBox[{
    RowBox[{"tt", "=", 
     RowBox[{"Table", "[", 
      RowBox[{
       RowBox[{"{", 
        RowBox[{"s", ",", 
         SuperscriptBox[
          RowBox[{"(", 
           RowBox[{"1", "-", "s"}], " ", ")"}], "20"], ",", 
         RowBox[{"Times", "@@", 
          RowBox[{
           RowBox[{"meTbl", "[", 
            RowBox[{"s", ",", "20"}], "]"}], "\[LeftDoubleBracket]", 
           RowBox[{"All", ",", "2"}], "\[RightDoubleBracket]"}]}], ",", 
         RowBox[{"Times", "@@", 
          RowBox[{
           RowBox[{"meTbl", "[", 
            RowBox[{"s", ",", "20"}], "]"}], "\[LeftDoubleBracket]", 
           RowBox[{"All", ",", "3"}], "\[RightDoubleBracket]"}]}]}], "}"}], 
       ",", 
       RowBox[{"{", 
        RowBox[{"s", ",", "0", ",", "0.4", ",", "0.05"}], "}"}]}], "]"}]}], 
    ",", 
    RowBox[{"{", 
     RowBox[{
     "\"\<s\>\"", ",", "\"\<(1-s\!\(\*SuperscriptBox[\()\), \(20\)]\)\>\"", 
      ",", "\"\<\!\(\*SubscriptBox[\(m\), \(e\)]\)/m, with purging\>\"", ",", 
      "\"\<\!\(\*SubscriptBox[\(m\), \(e\)]\)/m, with no purging\>\""}], 
     "}"}]}], "]"}], "//", "TableForm"}]}], "Input",
 CellOpen->False,
 CellChangeTimes->{{3.8385206691499357`*^9, 3.838520671357217*^9}, {
  3.8427638226837482`*^9, 3.8427638666184587`*^9}, {3.842763907670513*^9, 
  3.842763983922143*^9}, {3.842764414661086*^9, 3.842764524180731*^9}, {
  3.842764565570986*^9, 3.842764609290851*^9}, {3.8427712777956953`*^9, 
  3.842771302568285*^9}},
 CellLabel->"In[34]:=",ExpressionUUID->"cdb2a733-a23b-4d31-b56a-3e950d78c965"],

Cell[BoxData[
 TagBox[GridBox[{
    {"\<\"s\"\>", "\<\"(1-s\\!\\(\\*SuperscriptBox[\\()\\), \
\\(20\\)]\\)\"\>", "\<\"\\!\\(\\*SubscriptBox[\\(m\\), \\(e\\)]\\)/m, with \
purging\"\>", "\<\"\\!\\(\\*SubscriptBox[\\(m\\), \\(e\\)]\\)/m, with no \
purging\"\>"},
    {"0.`", "1.`", "0.9999999999999996`", "1.`"},
    {"0.05`", "0.3584859224085422`", "0.1397160781717956`", 
     "0.13089709186754267`"},
    {"0.1`", "0.12157665459056943`", "0.020607341188545656`", 
     "0.015929579540999727`"},
    {"0.15000000000000002`", "0.03875953108451432`", "0.0031726100646121847`",
      "0.0017894583389937964`"},
    {"0.2`", "0.011529215046068497`", "0.0005040318464348219`", 
     "0.00018401461843753415`"},
    {"0.25`", "0.0031712119389339932`", "0.00008164918335329944`", 
     "0.000017151665525925574`"},
    {"0.30000000000000004`", "0.0007979226629761189`", 
     "0.000013313048264767176`", "1.43203895653114`*^-6"},
    {"0.35000000000000003`", "0.00018124545836334938`", 
     "2.1533576654115395`*^-6", "1.0558148648828363`*^-7"},
    {"0.4`", "0.00003656158440062975`", "3.3969021639428646`*^-7", 
     "6.754200702830519`*^-9"}
   },
   GridBoxAlignment->{"Columns" -> {{Left}}, "Rows" -> {{Baseline}}},
   GridBoxSpacings->{"Columns" -> {
       Offset[0.27999999999999997`], {
        Offset[2.0999999999999996`]}, 
       Offset[0.27999999999999997`]}, "Rows" -> {
       Offset[0.2], {
        Offset[0.4]}, 
       Offset[0.2]}}],
  Function[BoxForm`e$, 
   TableForm[BoxForm`e$]]]], "Output",
 CellChangeTimes->{3.842764609715445*^9, 3.842771306529872*^9},
 CellLabel->
  "Out[35]//TableForm=",ExpressionUUID->"c66ae901-f36a-4278-a9d7-\
12d79b27f310"]
}, Open  ]],

Cell[CellGroupData[{

Cell[BoxData[
 RowBox[{
  RowBox[{"Prepend", "[", 
   RowBox[{
    RowBox[{"tt", "=", 
     RowBox[{"Table", "[", 
      RowBox[{
       RowBox[{"{", 
        RowBox[{"s", ",", 
         SuperscriptBox[
          RowBox[{"(", 
           RowBox[{"1", "-", "s"}], " ", ")"}], "100"], ",", 
         RowBox[{"Times", "@@", 
          RowBox[{
           RowBox[{"meTbl", "[", 
            RowBox[{"s", ",", "100"}], "]"}], "\[LeftDoubleBracket]", 
           RowBox[{"All", ",", "2"}], "\[RightDoubleBracket]"}]}], ",", 
         RowBox[{"Times", "@@", 
          RowBox[{
           RowBox[{"meTbl", "[", 
            RowBox[{"s", ",", "100"}], "]"}], "\[LeftDoubleBracket]", 
           RowBox[{"All", ",", "3"}], "\[RightDoubleBracket]"}]}]}], "}"}], 
       ",", 
       RowBox[{"{", 
        RowBox[{"s", ",", "0", ",", "0.1", ",", "0.01"}], "}"}]}], "]"}]}], 
    ",", 
    RowBox[{"{", 
     RowBox[{
     "\"\<s\>\"", ",", "\"\<(1-s\!\(\*SuperscriptBox[\()\), \(100\)]\)\>\"", 
      ",", "\"\<\!\(\*SubscriptBox[\(m\), \(e\)]\)/m, with purging\>\"", ",", 
      "\"\<\!\(\*SubscriptBox[\(m\), \(e\)]\)/m, with no purging\>\""}], 
     "}"}]}], "]"}], "//", "TableForm"}]], "Input",
 CellOpen->False,
 CellChangeTimes->{{3.8385206691499357`*^9, 3.838520671357217*^9}, {
   3.8427638226837482`*^9, 3.8427638666184587`*^9}, {3.842763907670513*^9, 
   3.842763983922143*^9}, {3.842764414661086*^9, 3.842764524180731*^9}, {
   3.842764565570986*^9, 3.842764609290851*^9}, 3.842771272679544*^9, {
   3.842771310498555*^9, 3.842771336163538*^9}},
 CellLabel->"In[36]:=",ExpressionUUID->"62906c9a-78ea-40fa-9921-926f1b99fb53"],

Cell[BoxData[
 TagBox[GridBox[{
    {"\<\"s\"\>", "\<\"(1-s\\!\\(\\*SuperscriptBox[\\()\\), \
\\(100\\)]\\)\"\>", "\<\"\\!\\(\\*SubscriptBox[\\(m\\), \\(e\\)]\\)/m, with \
purging\"\>", "\<\"\\!\\(\\*SubscriptBox[\\(m\\), \\(e\\)]\\)/m, with no \
purging\"\>"},
    {"0.`", "1.`", "1.0000000000000004`", "1.`"},
    {"0.01`", "0.36603234127322887`", "0.13634848998256874`", 
     "0.1345622358936335`"},
    {"0.02`", "0.13261955589475277`", "0.01882771304970636`", 
     "0.017863019889895224`"},
    {"0.03`", "0.047552507925405656`", "0.002631736208209019`", 
     "0.0023387913878428045`"},
    {"0.04`", "0.016870319358849632`", "0.0003722085272281071`", 
     "0.0003019440148702767`"},
    {"0.05`", "0.005920529220334019`", "0.00005323925045343096`", 
     "0.00003842819535437629`"},
    {"0.06`", "0.002054874770523595`", "7.698078880239715`*^-6", 
     "4.8200241219539685`*^-6"},
    {"0.07`", "0.0007051716684236119`", "1.1247118511646587`*^-6", 
     "5.956727480300293`*^-7"},
    {"0.08`", "0.0002392118746569989`", "1.6596354415529127`*^-7", 
     "7.251129409424476`*^-8"},
    {"0.09`", "0.00008019351175907358`", "2.472298068324866`*^-8", 
     "8.691993779139708`*^-9"},
    {"0.1`", "0.000026561398887587605`", "3.7162918085776338`*^-9", 
     "1.0257028542837202`*^-9"}
   },
   GridBoxAlignment->{"Columns" -> {{Left}}, "Rows" -> {{Baseline}}},
   GridBoxSpacings->{"Columns" -> {
       Offset[0.27999999999999997`], {
        Offset[2.0999999999999996`]}, 
       Offset[0.27999999999999997`]}, "Rows" -> {
       Offset[0.2], {
        Offset[0.4]}, 
       Offset[0.2]}}],
  Function[BoxForm`e$, 
   TableForm[BoxForm`e$]]]], "Output",
 CellChangeTimes->{3.842771341233975*^9},
 CellLabel->
  "Out[36]//TableForm=",ExpressionUUID->"d73d0e41-4089-467e-b07b-\
087e727be62c"]
}, Open  ]]
}, Open  ]]
}, Open  ]],

Cell[CellGroupData[{

Cell["Linked loci", "Subsection",
 CellChangeTimes->{{3.852635446616609*^9, 
  3.852635448126844*^9}},ExpressionUUID->"ba313c6b-ee6b-451e-9888-\
4685598c45e8"],

Cell[TextData[{
 "We use Eq. A6 from Barton and Bengtsson (1986) to find the effective \
migration rate, ",
 Cell[BoxData[
  FormBox[
   SubscriptBox["m", "e"], TraditionalForm]],
  FormatType->TraditionalForm,ExpressionUUID->
  "2e3b4776-9a2b-491a-9fa0-1a8ccc3d40b7"],
 ", and hence ",
 Cell[BoxData[
  FormBox[
   SubscriptBox["RI", 
    RowBox[{"2", "d"}]], TraditionalForm]],
  FormatType->TraditionalForm,ExpressionUUID->
  "37ebb2bd-ed7e-406e-8801-10e1a255ecbe"],
 ", where there are multiple selected loci on either side of the focal \
neutral locus.  These can readily be calculated for any given set of \
selection coefficients and recombination rates, even including epistasis; \
however, we could find no simple explicit formula for the general case.  \
Here, we consider the simple symmetric case, where selected loci are evenly \
spaced, with recombination rate ",
 Cell[BoxData[
  FormBox["r", TraditionalForm]],
  FormatType->TraditionalForm,ExpressionUUID->
  "7211750f-1141-4f0b-ab2d-b365d99f65d5"],
 " between adjacent  loci, selection is  ",
 Cell[BoxData[
  FormBox["s", TraditionalForm]],
  FormatType->TraditionalForm,ExpressionUUID->
  "6bb60775-32cc-4112-89d1-646f758e15ec"],
 " for all loci,nand their effects on fitness multiply.  Suppose that there \
are ",
 Cell[BoxData[
  FormBox["J", TraditionalForm]],
  FormatType->TraditionalForm,ExpressionUUID->
  "445688fe-30bb-4251-b013-0c3262d66119"],
 " loci to the left, and ",
 Cell[BoxData[
  FormBox["K", TraditionalForm]],
  FormatType->TraditionalForm,ExpressionUUID->
  "346683c6-9ab5-439c-88a6-aed416486bc4"],
 " to the right.  The neutral locus is ",
 Cell[BoxData[
  FormBox[
   RowBox[{"\[Alpha]", "\[VeryThinSpace]", "r"}], TraditionalForm]],
  FormatType->TraditionalForm,ExpressionUUID->
  "08a3a253-ca53-40db-a823-078d331c37c1"],
 " from the selected locus on the left, and ",
 Cell[BoxData[
  FormBox[
   RowBox[{"(", 
    RowBox[{"1", "-", "\[Alpha]"}], ")"}], TraditionalForm]],
  FormatType->TraditionalForm,ExpressionUUID->
  "795d903f-69fa-44c0-b912-1de9fdc50979"],
 "r from that on the right; we let ",
 Cell[BoxData[
  FormBox[
   RowBox[{"\[Theta]", "=", 
    RowBox[{"s", "/", "r"}]}], TraditionalForm]],
  FormatType->TraditionalForm,ExpressionUUID->
  "c5a2237f-1241-45e5-8827-ddc85ac852f7"],
 ". Then:"
}], "Text",
 CellChangeTimes->{{3.852635580785625*^9, 
  3.852635899830765*^9}},ExpressionUUID->"5705a9cd-132b-4d46-a096-\
176c13cf0873"],

Cell[BoxData[
 RowBox[{
  SubscriptBox[
   RowBox[{"R", ")"}], 
   RowBox[{"2", "d"}]], " ", "=", " ", 
  RowBox[{"1", "=", 
   RowBox[{
    FractionBox[
     SubscriptBox["m", "e"], "m"], " ", "=", " ", 
    RowBox[{"1", "-", 
     RowBox[{
      SubsuperscriptBox["\[Product]", 
       RowBox[{"j", "=", "0"}], 
       RowBox[{"J", "-", "1"}]], 
      RowBox[{
       FractionBox[
        RowBox[{"\[Alpha]", "+", 
         RowBox[{"j", 
          RowBox[{"(", 
           RowBox[{"1", "+", "\[Theta]"}], ")"}]}]}], 
        RowBox[{"\[Alpha]", "+", 
         RowBox[{"j", 
          RowBox[{"(", 
           RowBox[{"1", "+", "\[Theta]"}], ")"}]}], "+", "\[Theta]"}]], 
       RowBox[{
        SubsuperscriptBox["\[Product]", 
         RowBox[{"k", "=", "0"}], 
         RowBox[{"K", "-", "1"}]], 
        FractionBox[
         RowBox[{
          RowBox[{"(", 
           RowBox[{"1", "-", "\[Alpha]"}], ")"}], "+", 
          RowBox[{"k", " ", 
           RowBox[{"(", 
            RowBox[{"1", "+", "\[Theta]"}], ")"}]}]}], 
         RowBox[{
          RowBox[{"(", 
           RowBox[{"1", "-", "\[Alpha]"}], ")"}], "+", 
          RowBox[{"k", " ", 
           RowBox[{"(", 
            RowBox[{"1", "+", "\[Theta]"}], ")"}]}], "+", 
          "\[Theta]"}]]}]}]}]}]}]}]}]], "DisplayFormulaNumbered",
 CellChangeTimes->{{3.852635910262259*^9, 3.852636033219273*^9}, {
  3.852636243463851*^9, 
  3.8526362450633907`*^9}},ExpressionUUID->"4687a979-3fb4-46b6-9507-\
6ee177a50cc1"],

Cell[TextData[{
 "This equation contains the product of the effects of each selected locus on \
the focal neutral locus, with ",
 Cell[BoxData[
  FormBox[
   SubscriptBox["RI", 
    RowBox[{"2", "d"}]], TraditionalForm]],
  FormatType->TraditionalForm,ExpressionUUID->
  "a8e94ea7-766c-4982-a872-79c34920ae31"],
 " increasing with the number of selected loci but the effect of each \
individual selected locus decreasing with distance. It implies that if \
selection is strong relative to recombination (\[Theta]>>1), the barrier \
in-between sets of selected loci will be much stronger than the barrier due \
to selected loci that are only on one or on the other side. The strength of \
the barrier will primarily decrease with  ",
 Cell[BoxData[
  FormBox[
   RowBox[{
    SuperscriptBox[
     RowBox[{"r", " "}], "2"], 
    RowBox[{"\[Alpha]", "(", 
     RowBox[{"1", "\[Minus]", "\[Alpha]"}], ")"}]}], TraditionalForm]],
  FormatType->TraditionalForm,ExpressionUUID->
  "f527aca4-4631-4a24-82d2-5d90ca4a4ff1"],
 ", i.e. it decreases the further the selected loci are apart and (as in the \
previous example) the further away the neutral locus is from the nearest \
selected locus. The square appears in this expression because introgression \
requires two recombination events to move the neutral allele onto the new \
background."
}], "Text",
 CellChangeTimes->{
  3.852636257455064*^9, {3.8526362892208014`*^9, 
   3.8526363663125257`*^9}},ExpressionUUID->"ccc3c5ee-b4c5-420f-bff7-\
5bfce0ed5425"]
}, Open  ]]
}, Open  ]],

Cell[CellGroupData[{

Cell["Relative contributions of unlinked vs linked loci", "Section",
 CellChangeTimes->{{3.842757616063336*^9, 
  3.842757632245348*^9}},ExpressionUUID->"8f9dc464-155b-493a-bfd4-\
3393825cb374"],

Cell[TextData[{
 "Consider a very large number of loci, spread over a long genetic map, of \
total length R. To take the simplest case, assume multiplicative selection ",
 Cell[BoxData[
  FormBox["s", TraditionalForm]],ExpressionUUID->
  "bbcea1c7-05ab-4c31-b3fe-790a473ec3b8"],
 " on each of ",
 Cell[BoxData[
  FormBox["n", TraditionalForm]],ExpressionUUID->
  "aebad7cd-01ae-472f-8045-c721189acdae"],
 " loci, which are evenly spaced on the genetic map; there are J loci to the \
left of the focal neutral locus, and K to the right. The total selection is \
",
 Cell[BoxData[
  FormBox[
   RowBox[{"S", "=", 
    RowBox[{"n", "\[VeryThinSpace]", "s"}]}], TraditionalForm]],
  ExpressionUUID->"7547d22f-d26e-4bf8-aa25-2c8d1306897b"],
 ", the fitness of an F1 being ",
 Cell[BoxData[
  FormBox[
   RowBox[{
    SuperscriptBox["\[ExponentialE]", 
     RowBox[{"-", "S"}]], ",", " "}], TraditionalForm]],ExpressionUUID->
  "8756ad43-8698-47b4-a89b-2611066360fb"],
 "and the ratio of selection to recombination is ",
 Cell[BoxData[
  FormBox[
   RowBox[{"\[Theta]", "=", 
    RowBox[{
     RowBox[{"s", "/", 
      RowBox[{"r", "~", "S"}]}], "/", 
     RowBox[{"R", "."}]}]}], TraditionalForm]],ExpressionUUID->
  "aac4504d-2b0f-4ead-bb09-9b7d4c0c2d77"],
 "  If we ignore linkage, gene flow is reduced by a factor ",
 Cell[BoxData[
  FormBox[
   RowBox[{
    RowBox[{
     SubscriptBox["m", "e"], "/", "m"}], "=", 
    SuperscriptBox["\[ExponentialE]", 
     RowBox[{
      RowBox[{"-", "2"}], "S"}]]}], TraditionalForm]],ExpressionUUID->
  "d7bc6c8a-4066-4b1f-8e79-15e8bf3957a6"],
 ".  We wish to compare this with the reduction due to linked loci, which is \
given by Eq. 2.  Using Stirling\[CloseCurlyQuote]s approximation, we find \
that for large numbers of loci:"
}], "Text",
 CellChangeTimes->{{3.8308573529563293`*^9, 3.8308574762290697`*^9}, {
   3.830861566841785*^9, 3.830861663845375*^9}, {3.830862429086381*^9, 
   3.830862448975156*^9}, {3.830862486282248*^9, 3.830862707304141*^9}, {
   3.830904631923255*^9, 3.830904694431156*^9}, {3.842868519542445*^9, 
   3.842868553819869*^9}, {3.842873912970104*^9, 3.842874191836709*^9}, {
   3.842874322642164*^9, 3.8428743808503532`*^9}, 
   3.844049316864698*^9},ExpressionUUID->"220df937-0651-4e23-a9ad-\
05c7c39883ac"],

Cell[BoxData[
 RowBox[{
  FractionBox[
   SubscriptBox["m", "e"], "m"], " ", "=", " ", 
  RowBox[{
   SuperscriptBox[
    RowBox[{"(", 
     RowBox[{"J", " ", "K"}], ")"}], 
    RowBox[{
     RowBox[{"-", "\[Theta]"}], "/", 
     RowBox[{"(", 
      RowBox[{"1", "+", "\[Theta]"}], ")"}]}]], 
   RowBox[{"f", "[", 
    RowBox[{"\[Alpha]", ",", "\[Theta]"}], 
    "]"}]}]}]], "DisplayFormulaNumbered",
 CellChangeTimes->{{3.842872131536469*^9, 3.842872143607574*^9}, {
  3.842872386604055*^9, 3.842872425382708*^9}, {3.842872487712331*^9, 
  3.842872736469739*^9}, {3.84287297127675*^9, 3.842872973920042*^9}, {
  3.842874280228671*^9, 
  3.842874317997938*^9}},ExpressionUUID->"fa2ed873-b9ca-437d-a484-\
fc14a4f42623"],

Cell[TextData[{
 "where f[\[Alpha],\[Theta]] depends on \[Alpha] (the position of the neutral \
locus relative to the selected loci on either side) and \[Theta].  Taking J, \
K to be proportional to the number of loci, ",
 Cell[BoxData[
  FormBox["n", TraditionalForm]],
  FormatType->TraditionalForm,ExpressionUUID->
  "58165b98-6d47-476f-9faf-a0aff010d7a1"],
 ", we have ",
 Cell[BoxData[
  FormBox[
   RowBox[{
    SubscriptBox["m", "e"], "/", 
    RowBox[{"m", " ", "~", " ", 
     SuperscriptBox["n", 
      RowBox[{
       RowBox[{"-", "2"}], 
       RowBox[{"\[Theta]", "/", 
        RowBox[{"(", 
         RowBox[{"1", "+", "\[Theta]"}], ")"}]}]}]]}]}], TraditionalForm]],
  FormatType->TraditionalForm,ExpressionUUID->
  "8e7cebb7-aa02-48d8-aae4-43594482d8e8"],
 ", as in the main text.   "
}], "Text",
 CellChangeTimes->{{3.8428743895541363`*^9, 3.842874499155118*^9}, {
  3.8428803264412127`*^9, 3.8428803287653933`*^9}, {3.8428804664830637`*^9, 
  3.8428804806607*^9}, {3.842880632954782*^9, 
  3.842880647834167*^9}},ExpressionUUID->"33205a52-2a05-412b-86ac-\
2939a18ff5c8"],

Cell[TextData[{
 "Unlinked loci reduce gene flow by ",
 Cell[BoxData[
  FormBox[
   SuperscriptBox["\[ExponentialE]", 
    RowBox[{
     RowBox[{"-", "2"}], "S"}]], TraditionalForm]],ExpressionUUID->
  "6f42f9d9-6fab-40e7-b00c-a22abcfae947"],
 " (Eq. 3), setting a lower bound on the barrier strength.  Linked loci \
reduce gene flow by a factor  ",
 Cell[BoxData[
  FormBox[
   RowBox[{"exp", "(", 
    RowBox[{"C", "-", 
     RowBox[{"2", " ", 
      RowBox[{"log", "(", "n", ")"}], 
      RowBox[{"\[Theta]", "/", 
       RowBox[{"(", 
        RowBox[{"1", "+", "\[Theta]"}], ")"}]}]}]}], ")"}], TraditionalForm]],
  ExpressionUUID->"403aaa7b-3617-47fd-9c6a-8dc7f687e8bf"],
 ", where ",
 Cell[BoxData[
  FormBox[
   RowBox[{"C", "~", 
    RowBox[{"log", "(", "f", ")"}]}], TraditionalForm]],ExpressionUUID->
  "ed50905c-4697-4d50-bdc8-4f79bc0b8ced"],
 " is a constant that depends on the relative positions of the genes, but not \
on the number of loci.  Unless hybrids are extremely unfit ",
 Cell[BoxData[
  FormBox[
   RowBox[{"(", 
    RowBox[{"S", ">", "R"}], ")"}], TraditionalForm]],ExpressionUUID->
  "6358523f-5d40-4ed6-9bd3-9a25226a13ee"],
 ", we expect that ",
 Cell[BoxData[
  FormBox[
   RowBox[{"\[Theta]", "=", 
    RowBox[{"S", "/", "R"}]}], TraditionalForm]],ExpressionUUID->
  "3d402eb6-0305-4d95-adb8-e602130a0c2c"],
 " is small. Then, assuming \[Theta]<<1, unlinked loci will make a stronger \
contribution to RI if ",
 Cell[BoxData[
  FormBox[
   RowBox[{"S", ">", 
    RowBox[{"\[Theta]", " ", 
     RowBox[{"log", "(", "n", ")"}]}]}], TraditionalForm]],ExpressionUUID->
  "0b97c649-884c-439c-b436-91402fd9c461"],
 ", which is equivalent to ",
 Cell[BoxData[
  FormBox[
   RowBox[{"R", ">", 
    RowBox[{"log", "(", "n", ")"}]}], TraditionalForm]],ExpressionUUID->
  "05c93e78-cd9b-4afb-908f-3490218c2ac9"],
 ". Thus, with a long genetic map, global RI due to unlinked loci is more \
important than local RI due to linked loci, even when very many loci are \
involved."
}], "Text",
 CellChangeTimes->{{3.842880380013111*^9, 3.842880419894526*^9}, {
   3.8428804889519377`*^9, 3.842880519101261*^9}, {3.842880651503662*^9, 
   3.842880707303549*^9}, {3.842880770820236*^9, 3.842880911464867*^9}, {
   3.842943268742969*^9, 3.8429433433569202`*^9}, {3.84294341238124*^9, 
   3.8429435517169857`*^9}, 
   3.844049325134075*^9},ExpressionUUID->"7016f290-5a15-4fb0-af81-\
36f6a20b180e"]
}, Open  ]],

Cell[CellGroupData[{

Cell["Effect of a physical barrier", "Section",
 CellChangeTimes->{{3.8427576952246428`*^9, 3.842757697839381*^9}, {
  3.842757739423984*^9, 3.842757742335725*^9}, {3.843101693363268*^9, 
  3.8431016969264393`*^9}, {3.8526365430618963`*^9, 
  3.8526365481726227`*^9}},ExpressionUUID->"9d25fbb6-f6e2-462f-9163-\
5ef08e79bec6"],

Cell["\<\
Barton (1986). showed that the barrier due to a local reduction in density or \
dispersal is:\
\>", "Text",
 CellChangeTimes->{{3.852636570039036*^9, 
  3.8526366476409187`*^9}},ExpressionUUID->"b6c27588-c6c0-4a93-9504-\
2c3db0563c1d"],

Cell[BoxData[
 RowBox[{
  SubscriptBox["B", "phys"], " ", "=", " ", 
  RowBox[{"\[Integral]", 
   RowBox[{
    RowBox[{"(", 
     RowBox[{
      FractionBox[
       RowBox[{
        SubsuperscriptBox["\[Rho]", "0", "2"], 
        SubsuperscriptBox["\[Sigma]", "0", "2"]}], 
       RowBox[{
        SuperscriptBox["\[Rho]", "2"], 
        SuperscriptBox["\[Sigma]", "2"]}]], "-", "1"}], ")"}], 
    RowBox[{"\[DifferentialD]", "x"}]}]}]}]], "DisplayFormulaNumbered",
 CellChangeTimes->{{3.852636628133678*^9, 
  3.852636672108889*^9}},ExpressionUUID->"2fb83d1b-acb8-46c4-9822-\
21a24958d713"],

Cell[TextData[{
 "Here, ",
 Cell[BoxData[
  FormBox[
   RowBox[{
    RowBox[{"\[Rho]", "(", "x", ")"}], ",", " ", 
    RowBox[{
     SuperscriptBox["\[Sigma]", "2"], "(", "x", ")"}]}], TraditionalForm]],
  FormatType->TraditionalForm,ExpressionUUID->
  "aa1d377a-aebe-4908-8c3a-f191803c11cb"],
 " are the density and dispersal rate (i.e. variance of parent-offspring \
distance) across a one -dimensional habitat; ",
 Cell[BoxData[
  FormBox[
   RowBox[{
    SubscriptBox["\[Rho]", "0"], ",", " ", 
    SubsuperscriptBox["\[Sigma]", "0", "2"]}], TraditionalForm]],
  FormatType->TraditionalForm,ExpressionUUID->
  "d9dfc22b-fd3f-4a5a-9855-8ff163d35811"],
 " are the values outside the barrier, assumed the same in the symmetric case."
}], "Text",
 CellChangeTimes->{{3.852636674549444*^9, 
  3.852636753508952*^9}},ExpressionUUID->"155b232b-20bc-45eb-8592-\
225fe4376fc5"]
}, Open  ]],

Cell[CellGroupData[{

Cell[TextData[{
 "Relation between ",
 Cell[BoxData[
  FormBox[
   SubscriptBox["m", "e"], TraditionalForm]],
  FormatType->TraditionalForm,ExpressionUUID->
  "78ffabaf-b633-4b3f-93ea-d63084a70d4a"],
 " and B in one dimension"
}], "Section",
 CellChangeTimes->{{3.8427576952246428`*^9, 3.842757697839381*^9}, {
  3.842757739423984*^9, 3.842757742335725*^9}, {3.843101693363268*^9, 
  3.8431016969264393`*^9}},ExpressionUUID->"27b36b84-c985-47b9-b83c-\
15c24c4fad66"],

Cell[TextData[{
 "Consider two regions, each of size ",
 Cell[BoxData[
  FormBox[
   RowBox[{"x", ","}], TraditionalForm]],ExpressionUUID->
  "071cf95b-b40f-49da-9e51-bf1f7e00c1f6"],
 " on either side of a strong barrier ",
 Cell[BoxData[
  FormBox[
   RowBox[{"(", 
    RowBox[{"B", ">>", "\[Sigma]"}], ")"}], TraditionalForm]],ExpressionUUID->
  "102c9920-61e5-4bec-833d-5174fd827aca"],
 " at zero.  (Throughout, we use lower case x to denote actual distance, and \
capital ",
 Cell[BoxData[
  FormBox[
   RowBox[{"X", "=", 
    RowBox[{"x", "/", 
     RowBox[{"(", 
      RowBox[{"\[Sigma]", 
       SqrtBox["t"]}], ")"}]}]}], TraditionalForm]],
  FormatType->TraditionalForm,ExpressionUUID->
  "01b8787b-bb54-4dae-a562-5a7b4bcae5bc"],
 " the scaled distance).  Two divergent populations, fixed for different \
alleles at a neutral locus, meet, and the allele frequency difference \
decreases as genes flow across the barrier.  If we define the two populations \
as the regions on either side of the barrier, then the mean allele frequency \
decreases at a rate proportional to the flux of genes across the barrier, \
which in turn is proportional to the gradient immediately adjacent to the \
barrier.  The rate of change of mean frequency in the region to the left is: \
"
}], "Text",
 CellChangeTimes->{{3.8431016710624943`*^9, 3.843101742921356*^9}, {
   3.843101924798112*^9, 3.843101926273726*^9}, {3.843101960910596*^9, 
   3.843102188889386*^9}, {3.84310222341866*^9, 3.843102236366798*^9}, 
   3.843616542686205*^9, {3.8436168114565153`*^9, 
   3.8436168712207317`*^9}},ExpressionUUID->"ff4558df-8e78-4f19-aebc-\
6699e4cb6e15"],

Cell[BoxData[
 RowBox[{
  FractionBox[
   RowBox[{"\[PartialD]", 
    SubscriptBox[
     OverscriptBox["p", "_"], "-"]}], 
   RowBox[{"\[PartialD]", "t"}]], " ", "=", " ", 
  RowBox[{
   RowBox[{
    FractionBox["1", "x"], 
    RowBox[{
     SubsuperscriptBox["\[Integral]", 
      RowBox[{"-", "X"}], "0"], 
     RowBox[{
      FractionBox[
       RowBox[{"\[PartialD]", "p"}], 
       RowBox[{"\[PartialD]", "t"}]], " ", 
      RowBox[{"\[DifferentialD]", "y"}]}]}]}], " ", "=", " ", 
   RowBox[{
    FractionBox[
     SuperscriptBox["\[Sigma]", "2"], 
     RowBox[{"2", "x"}]], 
    FractionBox[
     RowBox[{"\[PartialD]", "p"}], 
     RowBox[{"\[PartialD]", "y"}]], " "}]}]}]], "DisplayFormulaNumbered",
 CellChangeTimes->{{3.842872131536469*^9, 3.842872143607574*^9}, {
   3.842872386604055*^9, 3.842872425382708*^9}, {3.842872487712331*^9, 
   3.842872736469739*^9}, {3.84287297127675*^9, 3.842872973920042*^9}, {
   3.842874280228671*^9, 3.842874317997938*^9}, {3.84310219745536*^9, 
   3.843102308221551*^9}, {3.8436166149365396`*^9, 3.843616622100086*^9}, 
   3.843616822383397*^9, 
   3.843616877450214*^9},ExpressionUUID->"f4df5df2-595f-45f8-8452-\
c0a54bdd67f4"],

Cell[TextData[{
 "where we used the diffusion ",
 Cell[BoxData[
  FormBox[
   RowBox[{
    RowBox[{
     RowBox[{
      SubscriptBox["\[PartialD]", "t"], "p"}], "=", 
     RowBox[{
      RowBox[{"(", 
       RowBox[{
        SuperscriptBox["\[Sigma]", "2"], "/", "2"}], ")"}], 
      RowBox[{
       RowBox[{
        SuperscriptBox["\[PartialD]", "2"], "p"}], "/", 
       RowBox[{"\[PartialD]", 
        SuperscriptBox["x", "2"]}]}]}]}], ")"}], TraditionalForm]],
  FormatType->TraditionalForm,ExpressionUUID->
  "cece4cee-fe83-4eca-8a3b-1d65174e9b71"],
 ", and integrated; the gradient is evaluated next to the barrier at ",
 Cell[BoxData[
  FormBox[
   RowBox[{"y", "=", "0."}], TraditionalForm]],ExpressionUUID->
  "483c6d57-cb16-4039-a2dd-2b4da2450b08"],
 "  The barrier is defined by ",
 Cell[BoxData[
  FormBox[
   RowBox[{
    SubscriptBox["\[CapitalDelta]p", "B"], "=", 
    RowBox[{"B", "(", 
     RowBox[{
      RowBox[{"\[PartialD]", "p"}], "/", 
      RowBox[{"\[PartialD]", "y"}]}], ")"}]}], TraditionalForm]],
  ExpressionUUID->"4c126155-3379-4ba8-849a-957c99c25cbc"],
 ", where ",
 Cell[BoxData[
  FormBox[
   SubscriptBox["\[CapitalDelta]p", "B"], TraditionalForm]],ExpressionUUID->
  "7ea4a1b2-aa21-46b8-8949-94a44e92b113"],
 " is the difference in allele frequency immediately across the barrier. \
Therefore:"
}], "Text",
 CellChangeTimes->{{3.843102316253026*^9, 3.843102395496546*^9}, {
  3.8431028425797253`*^9, 3.843102868809231*^9}, {3.8436166348201647`*^9, 
  3.84361667270383*^9}, {3.843616716105043*^9, 
  3.84361673496951*^9}},ExpressionUUID->"73b6e3c7-c429-46ea-8181-\
caae5a8b4ad2"],

Cell[BoxData[
 RowBox[{
  FractionBox[
   RowBox[{"\[PartialD]", 
    SubscriptBox[
     OverscriptBox["p", "_"], "-"]}], 
   RowBox[{"\[PartialD]", "t"}]], " ", "=", "  ", 
  RowBox[{
   FractionBox[
    SuperscriptBox["\[Sigma]", "2"], 
    RowBox[{"2", "x"}]], 
   FractionBox[
    SubscriptBox["\[CapitalDelta]p", "B"], "B"], 
   " "}]}]], "DisplayFormulaNumbered",
 CellChangeTimes->{{3.842872131536469*^9, 3.842872143607574*^9}, {
   3.842872386604055*^9, 3.842872425382708*^9}, {3.842872487712331*^9, 
   3.842872736469739*^9}, {3.84287297127675*^9, 3.842872973920042*^9}, {
   3.842874280228671*^9, 3.842874317997938*^9}, {3.84310219745536*^9, 
   3.843102308221551*^9}, {3.843102432497464*^9, 3.84310243527339*^9}, {
   3.843102873773774*^9, 3.8431028745162363`*^9}, {3.843616748344549*^9, 
   3.843616757005013*^9}, 
   3.843616881198587*^9},ExpressionUUID->"0c7c9f0c-6fab-4d95-8b4a-\
f020ad08b25b"],

Cell[TextData[{
 "Now, the effective migration rate is defined as  ",
 Cell[BoxData[
  FormBox[
   RowBox[{
    SubscriptBox["m", "e"], " ", "=", " ", 
    RowBox[{
     RowBox[{
      RowBox[{"(", 
       RowBox[{
        RowBox[{"\[PartialD]", 
         SubscriptBox[
          OverscriptBox["p", "_"], "-"]}], "/", 
        RowBox[{"\[PartialD]", "t"}]}], ")"}], "/", 
      SubscriptBox["\[CapitalDelta]p", "T"]}], "=", 
     RowBox[{
      RowBox[{"(", 
       RowBox[{
        SubscriptBox["\[CapitalDelta]p", "B"], "/", 
        SubscriptBox["\[CapitalDelta]p", "T"]}], ")"}], 
      RowBox[{
       SuperscriptBox["\[Sigma]", "2"], "/", 
       RowBox[{"(", 
        RowBox[{"2", "B", "\[VeryThinSpace]", "x"}], ")"}]}]}]}]}], 
   TraditionalForm]],ExpressionUUID->"308f2cb4-6353-4350-a854-17cac7f134a9"],
 ".  For a considerable time (~ ",
 Cell[BoxData[
  FormBox[
   SuperscriptBox[
    RowBox[{"(", 
     RowBox[{"x", "/", "\[Sigma]"}], ")"}], "2"], TraditionalForm]],
  ExpressionUUID->"754b6279-8938-4e2e-9a14-761c19b8087d"],
 " generations), the allele frequency will change near the barrier, so that \
",
 Cell[BoxData[
  FormBox[
   RowBox[{
    SubscriptBox["\[CapitalDelta]p", "B"], "<", 
    SubscriptBox["\[CapitalDelta]p", "T"]}], TraditionalForm]],ExpressionUUID->
  "8fd28f32-36da-4f1d-a7b5-38f0b97e259f"],
 ", and ",
 Cell[BoxData[
  FormBox[
   SubscriptBox["m", "e"], TraditionalForm]],ExpressionUUID->
  "cacd7023-1e13-4ad2-9a46-699fd9b77007"],
 " will increase towards ",
 Cell[BoxData[
  FormBox[
   RowBox[{
    SuperscriptBox["\[Sigma]", "2"], "/", 
    RowBox[{"(", 
     RowBox[{"2", "B", "\[VeryThinSpace]", "x"}], ")"}]}], TraditionalForm]],
  ExpressionUUID->"beedcc13-1a3e-4bb3-9c6b-8875934f6bcb"],
 " over the long time needed for allele frequencies to become homogeneous on \
either side.  During this period, ",
 Cell[BoxData[
  FormBox[
   SubscriptBox["m", "e"], TraditionalForm]],ExpressionUUID->
  "92b6d272-1815-440c-8b4a-1771dc16d7da"],
 " would vary, if we defined different regions; only after the two regions \
had become homogeneous would ",
 Cell[BoxData[
  FormBox[
   SubscriptBox["m", "e"], TraditionalForm]],ExpressionUUID->
  "36cceb26-ef4e-45c2-b8ad-842fcf1b68a6"],
 " approach a constant value, independent of the region that defines it."
}], "Text",
 CellChangeTimes->{{3.843102441035804*^9, 3.843102484997113*^9}, {
  3.84310258851969*^9, 3.843102725449469*^9}, {3.84310276515934*^9, 
  3.8431028208069983`*^9}, {3.8431028799817867`*^9, 3.843103055177978*^9}, {
  3.84310308524422*^9, 3.843103134873588*^9}, {3.843104685880928*^9, 
  3.8431047606648483`*^9}, {3.84361688663396*^9, 
  3.843616898512257*^9}},ExpressionUUID->"fdc37dd0-4165-4098-95c6-\
3a0761b4ce10"],

Cell[TextData[{
 "The corresponding migration rate in the absence of a barrier, ",
 Cell[BoxData[
  FormBox[
   RowBox[{"m", ","}], TraditionalForm]],ExpressionUUID->
  "0054e975-3a88-4f44-bfbf-f5da25a67adf"],
 "is less straightforward.  The rate of change of mean allele frequency in \
the regions on either side is still proportional to the gradient at zero (Eq. \
6), because this determines the flux of allele frequencies in either \
direction.  First, consider the initial period, before introgression has \
reached the boundaries ",
 Cell[BoxData[
  FormBox[
   RowBox[{"(", 
    RowBox[{
     SuperscriptBox["\[Sigma]", "2"], "t", 
     RowBox[{"<<", "X"}]}], ")"}], TraditionalForm]],ExpressionUUID->
  "605b8d61-535d-48a8-a48a-83005f745426"],
 ". The allele frequency at position ",
 Cell[BoxData[
  FormBox[
   RowBox[{"y", " "}], TraditionalForm]],ExpressionUUID->
  "9b24aabb-947a-499d-a7d7-108206e91667"],
 "following secondary contact is then ",
 Cell[BoxData[
  FormBox[
   RowBox[{
    SubscriptBox["P", "t"], "[", 
    RowBox[{"y", "/", 
     RowBox[{"(", 
      RowBox[{"\[Sigma]", 
       SqrtBox["t"]}], ")"}]}], "]"}], TraditionalForm]],ExpressionUUID->
  "c9929ef9-72bc-4041-a166-ccd93f875b70"],
 ", where ",
 Cell[BoxData[
  FormBox[
   SubscriptBox["P", "t"], TraditionalForm]],ExpressionUUID->
  "95b605cb-fedc-449e-bbf9-33b2c696ec07"],
 " is the integral of a normal distribution with variance ",
 Cell[BoxData[
  FormBox[
   RowBox[{
    SuperscriptBox["\[Sigma]", "2"], "t"}], TraditionalForm]],ExpressionUUID->
  "322dd960-7198-45f7-9777-608aa8b86e23"],
 ", from -\[Infinity] to ",
 Cell[BoxData[
  FormBox[
   RowBox[{"y", "."}], TraditionalForm]],ExpressionUUID->
  "0c3a5954-db33-40db-897c-de4ee89d838e"],
 "  The gradient of this at zero is just the value of the normal distribution \
at that point, ",
 Cell[BoxData[
  FormBox[
   RowBox[{"1", "/", 
    SqrtBox[
     RowBox[{"2", "\[Pi]", "\[VeryThinSpace]", 
      SuperscriptBox["\[Sigma]", "2"], "t"}]]}], TraditionalForm]],
  ExpressionUUID->"1c325538-0311-4e71-81c8-d93372f783a0"],
 ".  Therefore:"
}], "Text",
 CellChangeTimes->{{3.8431047641477747`*^9, 3.843105120175383*^9}, 
   3.843524322614264*^9, {3.8436169853478403`*^9, 
   3.843616988527071*^9}},ExpressionUUID->"2731faf4-1e11-4366-8622-\
d53465512518"],

Cell[BoxData[
 RowBox[{
  FractionBox[
   RowBox[{"\[PartialD]", 
    SubscriptBox[
     OverscriptBox["p", "_"], "-"]}], 
   RowBox[{"\[PartialD]", "t"}]], " ", "=", " ", 
  RowBox[{
   RowBox[{
    FractionBox["1", "x"], 
    RowBox[{
     SubsuperscriptBox["\[Integral]", 
      RowBox[{"-", "X"}], "0"], 
     RowBox[{
      FractionBox[
       RowBox[{"\[PartialD]", 
        OverscriptBox["P", "~"]}], 
       RowBox[{"\[PartialD]", "t"}]], " ", 
      RowBox[{"\[DifferentialD]", "y"}]}]}]}], " ", "=", " ", 
   RowBox[{
    RowBox[{
     FractionBox[
      SuperscriptBox["\[Sigma]", "2"], 
      RowBox[{"2", "x"}]], 
     FractionBox[
      RowBox[{"\[PartialD]", "p"}], 
      RowBox[{"\[PartialD]", "y"}]]}], " ", "=", " ", 
    FractionBox[
     SuperscriptBox["\[Sigma]", "2"], 
     RowBox[{"2", "x", 
      SqrtBox[
       RowBox[{"2", "\[Pi]", "\[VeryThinSpace]", 
        SuperscriptBox["\[Sigma]", "2"], 
        "t"}]]}]]}]}]}]], "DisplayFormulaNumbered",
 CellChangeTimes->{{3.842872131536469*^9, 3.842872143607574*^9}, {
  3.842872386604055*^9, 3.842872425382708*^9}, {3.842872487712331*^9, 
  3.842872736469739*^9}, {3.84287297127675*^9, 3.842872973920042*^9}, {
  3.842874280228671*^9, 3.842874317997938*^9}, {3.84310219745536*^9, 
  3.843102308221551*^9}, {3.843105126163013*^9, 3.843105148798992*^9}, {
  3.843559144628251*^9, 3.8435591689866*^9}, {3.843616999784545*^9, 
  3.8436170032426157`*^9}},ExpressionUUID->"f6d647ff-c2be-4598-9757-\
26c219485934"],

Cell[TextData[{
 "During this initial period, ",
 Cell[BoxData[
  FormBox[
   RowBox[{
    SubscriptBox["\[CapitalDelta]p", "T"], "~", "1"}], TraditionalForm]],
  ExpressionUUID->"082e94e7-765e-4408-9250-2ddda55d9c9e"],
 ", and so ",
 Cell[BoxData[
  FormBox["m", TraditionalForm]],ExpressionUUID->
  "df32f62d-f4b8-4d38-924c-a593d737fe90"],
 " is equal to the above value, and decreases with ",
 Cell[BoxData[
  FormBox[
   SqrtBox["t"], TraditionalForm]],ExpressionUUID->
  "20639797-8e4b-4746-8d9e-2be02cb2f845"],
 " - reflecting the decreasing gradient, and hence the decreasing flux of \
genes across the contact region.  To understand the behaviour at later times, \
we need to account for the boundaries.  There is no gene flow outside ",
 Cell[BoxData[
  FormBox[
   RowBox[{"{", 
    RowBox[{
     RowBox[{"-", "x"}], ",", "x"}], "}"}], TraditionalForm]],ExpressionUUID->
  "85546010-5d76-47be-8d07-3829adf0e935"],
 ", and so the gradients at ",
 Cell[BoxData[
  FormBox[
   RowBox[{"\[PlusMinus]", "x"}], TraditionalForm]],ExpressionUUID->
  "5f39b5d9-d74f-4ef7-bd96-22d0120fa105"],
 " are zero.  The solution is just:"
}], "Text",
 CellChangeTimes->{{3.843105159463995*^9, 3.843105258672748*^9}, {
  3.843105371995501*^9, 3.84310542187326*^9}, {3.843276565282905*^9, 
  3.843276566469013*^9}, {3.84361702143003*^9, 
  3.843617024487808*^9}},ExpressionUUID->"147f8a1b-f26d-4038-ae0b-\
6b7b73f307c0"],

Cell[BoxData[
 RowBox[{
  RowBox[{
   OverscriptBox["P", "~"], "[", "Y", "]"}], "=", 
  RowBox[{
   RowBox[{"P", "[", "Y", "]"}], "+", 
   RowBox[{
    SubsuperscriptBox["\[Sum]", 
     RowBox[{"k", "=", "1"}], "\[Infinity]"], 
    RowBox[{"(", 
     RowBox[{
      RowBox[{"P", "[", 
       RowBox[{
        RowBox[{
         RowBox[{"-", "2"}], "k", " ", "X"}], "+", 
        RowBox[{
         SuperscriptBox[
          RowBox[{"(", 
           RowBox[{"-", "1"}], ")"}], "k"], "Y"}]}], "]"}], "-", 
      RowBox[{"P", "[", 
       RowBox[{
        RowBox[{
         RowBox[{"-", "2"}], "k", "\[VeryThinSpace]", "X"}], "-", 
        RowBox[{
         SuperscriptBox[
          RowBox[{"(", 
           RowBox[{"-", "1"}], ")"}], "k"], "Y"}]}], "]"}]}], 
     ")"}]}]}]}]], "DisplayFormula",
 CellChangeTimes->{{3.843272710433516*^9, 3.843272838495504*^9}, {
  3.8432728731925983`*^9, 3.8432729350890102`*^9}, {3.843273075731008*^9, 
  3.843273083663909*^9}, {3.843274453467742*^9, 3.843274461732223*^9}, {
  3.8432765713609867`*^9, 3.843276703219063*^9}, {3.843519002166601*^9, 
  3.843519003592072*^9}, {3.843551745493066*^9, 
  3.843551753643879*^9}},ExpressionUUID->"4d132b5e-f8cc-4218-986d-\
3a2dfeb498dc"],

Cell[TextData[{
 "which satisfies the boundary conditions; here, ",
 Cell[BoxData[
  FormBox[
   RowBox[{"X", ",", "Y", " "}], TraditionalForm]],
  FormatType->TraditionalForm,ExpressionUUID->
  "506d10c9-80b4-4eab-9ba2-d74e25e02f12"],
 "denote distances scaled by ",
 Cell[BoxData[
  FormBox[
   RowBox[{"\[Sigma]", 
    SqrtBox["t"]}], TraditionalForm]],
  FormatType->TraditionalForm,ExpressionUUID->
  "6aadce3b-8c1b-4df2-88de-966c3b233a64"]
}], "Text",
 CellChangeTimes->{{3.843105159463995*^9, 3.843105258672748*^9}, {
   3.843105371995501*^9, 3.84310542187326*^9}, 3.843276565282905*^9, 
   3.843276708477467*^9, {3.843617035755273*^9, 
   3.843617049857242*^9}},ExpressionUUID->"db9a8a86-9da7-4297-8656-\
d865df7e791f"],

Cell[TextData[{
 "Because there is no flow across the boundaries, the total mass within ",
 Cell[BoxData[
  FormBox[
   RowBox[{"{", 
    RowBox[{
     RowBox[{"-", "x"}], ",", "x"}], "}"}], TraditionalForm]],
  FormatType->TraditionalForm,ExpressionUUID->
  "8306e37a-7f81-4eef-8241-6b78511ea252"],
 " is unaffected.  However, the total mass within ",
 Cell[BoxData[
  FormBox[
   RowBox[{"{", 
    RowBox[{
     RowBox[{"-", "x"}], ",", "0"}], "}"}], TraditionalForm]],
  FormatType->TraditionalForm,ExpressionUUID->
  "333c2e59-8586-408b-b20b-2d443576e07f"],
 " is now given by an alternating series. In unscaled units:"
}], "Text",
 CellChangeTimes->{{3.843105159463995*^9, 3.843105258672748*^9}, {
  3.843105371995501*^9, 3.8431054037507877`*^9}, {3.8432778651215487`*^9, 
  3.843277899641795*^9}, {3.8435517169296083`*^9, 3.843551732273768*^9}, {
  3.8435585560415783`*^9, 3.843558563752818*^9}, {3.8436170623645887`*^9, 
  3.84361707559*^9}},ExpressionUUID->"5f5d42df-900a-43cc-9042-01ba83002dc2"],

Cell[BoxData[
 RowBox[{
  RowBox[{
   OverscriptBox["p", "_"], "=", 
   RowBox[{
    RowBox[{
     FractionBox["1", "x"], 
     RowBox[{
      SubsuperscriptBox["\[Integral]", 
       RowBox[{"-", "x"}], "0"], 
      RowBox[{
       RowBox[{
        OverscriptBox["P", "~"], "[", "y", "]"}], 
       RowBox[{"\[DifferentialD]", "y"}]}]}]}], "=", 
    RowBox[{
     RowBox[{
      FractionBox[
       RowBox[{"\[Sigma]", 
        SqrtBox["t"]}], "x"], 
      RowBox[{
       SubsuperscriptBox["\[Integral]", 
        RowBox[{"-", "X"}], "0"], 
       RowBox[{
        RowBox[{
         OverscriptBox["P", "~"], "[", "Y", "]"}], 
        RowBox[{"\[DifferentialD]", "X"}]}]}]}], "=", 
     RowBox[{
      RowBox[{
       FractionBox[
        RowBox[{"\[Sigma]", 
         SqrtBox["t"]}], "x"], 
       RowBox[{
        SubsuperscriptBox["\[Sum]", 
         RowBox[{"k", "=", "0"}], "\[Infinity]"], 
        RowBox[{
         SuperscriptBox[
          RowBox[{"(", 
           RowBox[{"-", "1"}], ")"}], "k"], 
         RowBox[{"C", "[", 
          RowBox[{
           RowBox[{
            RowBox[{"-", "2"}], 
            RowBox[{"(", 
             RowBox[{"k", "+", "1"}], ")"}], " ", "X"}], ",", 
           RowBox[{
            RowBox[{"-", "2"}], "k", " ", "X"}]}], "]"}], "  ", "where", " ", 
         
         RowBox[{"C", "[", 
          RowBox[{"a", ",", "b"}], "]"}]}]}]}], "=", 
      RowBox[{
       SubsuperscriptBox["\[Integral]", "a", "b"], 
       RowBox[{
        RowBox[{"P", "[", "Y", "]"}], 
        RowBox[{"\[DifferentialD]", "Y"}]}]}]}]}]}]}], ",", " ", 
  RowBox[{"X", "=", 
   FractionBox["x", 
    RowBox[{"\[Sigma]", 
     SqrtBox["t"]}]]}]}]], "DisplayFormula",
 CellChangeTimes->{{3.843272710433516*^9, 3.843272838495504*^9}, {
  3.8432728731925983`*^9, 3.8432729350890102`*^9}, {3.843273075731008*^9, 
  3.843273083663909*^9}, {3.843274453467742*^9, 3.843274461732223*^9}, {
  3.8432765713609867`*^9, 3.843276703219063*^9}, {3.843519002166601*^9, 
  3.843519003592072*^9}, {3.843551740274629*^9, 3.843551859953147*^9}, {
  3.843557821500784*^9, 3.8435578321194067`*^9}, {3.843558538086185*^9, 
  3.843558637007653*^9}},ExpressionUUID->"cf3c853d-e317-4f64-8e77-\
07c31244e9b7"],

Cell["\<\
The rate of change of mean frequency can  be expressed as the difference in \
flux across the boundaries, which in turn is proportional to the difference \
in gradients at the boundaries. The gradient at -X is zero, and so we just \
need the gradient at 0, which in turn is a sum of Gaussians.\
\>", "Text",
 CellChangeTimes->{{3.843105159463995*^9, 3.843105258672748*^9}, {
   3.843105371995501*^9, 3.8431054037507877`*^9}, {3.8432778651215487`*^9, 
   3.843277899641795*^9}, 3.8435517169296083`*^9, {3.843558806756572*^9, 
   3.843558818057266*^9}},ExpressionUUID->"87dc5cbc-2108-4312-bdb4-\
2df7c7d79d15"],

Cell[BoxData[{
 RowBox[{
  FractionBox[
   RowBox[{"\[PartialD]", 
    SubscriptBox[
     OverscriptBox["p", "_"], "-"]}], 
   RowBox[{"\[PartialD]", "t"}]], " ", "=", " ", 
  RowBox[{
   RowBox[{
    FractionBox["1", "x"], 
    RowBox[{
     SubsuperscriptBox["\[Integral]", 
      RowBox[{"-", "x"}], "0"], 
     RowBox[{
      FractionBox[
       RowBox[{"\[PartialD]", 
        OverscriptBox["P", "~"]}], 
       RowBox[{"\[PartialD]", "t"}]], " ", 
      RowBox[{"\[DifferentialD]", "y"}]}]}]}], " ", "=", " ", 
   RowBox[{
    RowBox[{
     FractionBox[
      SuperscriptBox["\[Sigma]", "2"], 
      RowBox[{"2", "x"}]], 
     FractionBox[
      RowBox[{"\[PartialD]", 
       RowBox[{
        OverscriptBox["P", "~"], "[", "0", "]"}]}], 
      RowBox[{"\[PartialD]", "y"}]]}], " ", "=", " ", 
    RowBox[{
     RowBox[{
      FractionBox["\[Sigma]", 
       RowBox[{"2", "x", 
        SqrtBox["t"]}]], 
      FractionBox[
       RowBox[{"\[PartialD]", 
        RowBox[{
         OverscriptBox["P", "~"], "[", "0", "]"}]}], 
       RowBox[{"\[PartialD]", "Y"}]]}], "=", 
     RowBox[{
      FractionBox["\[Sigma]", 
       RowBox[{"2", "x", 
        SqrtBox["t"]}]], 
      RowBox[{
       SubsuperscriptBox["\[Sum]", 
        RowBox[{"k", "=", 
         RowBox[{"-", "\[Infinity]"}]}], "\[Infinity]"], 
       RowBox[{
        SuperscriptBox[
         RowBox[{"(", 
          RowBox[{"-", "1"}], ")"}], "k"], 
        RowBox[{
         RowBox[{"P", "'"}], "[", 
         RowBox[{
          RowBox[{"-", "2"}], "k", "\[VeryThinSpace]", "X"}], 
         "]"}]}]}]}]}]}]}]}], "\[IndentingNewLine]", 
 RowBox[{"\t", 
  RowBox[{"=", 
   RowBox[{
    RowBox[{
     FractionBox["\[Sigma]", 
      RowBox[{"2", "x", 
       SqrtBox[
        RowBox[{
        "2", "\[VeryThinSpace]", "\[Pi]", "\[VeryThinSpace]", "t"}]]}]], 
     RowBox[{
      SubsuperscriptBox["\[Sum]", 
       RowBox[{"k", "=", 
        RowBox[{"-", "\[Infinity]"}]}], "\[Infinity]"], 
      RowBox[{
       SuperscriptBox[
        RowBox[{"(", 
         RowBox[{"-", "1"}], ")"}], "k"], 
       SuperscriptBox["\[ExponentialE]", 
        RowBox[{
         RowBox[{"-", "2"}], 
         SuperscriptBox[
          RowBox[{"(", 
           RowBox[{"k", "\[VeryThinSpace]", "X"}], ")"}], "2"]}]]}]}]}], "=", 
    
    RowBox[{
     FractionBox["\[Sigma]", 
      RowBox[{"2", "x", 
       SqrtBox[
        RowBox[{
        "2", "\[VeryThinSpace]", "\[Pi]", "\[VeryThinSpace]", "t"}]]}]], 
     RowBox[{
      SubscriptBox["\[PartialD]", "4"], 
      RowBox[{"[", 
       RowBox[{"0", ",", 
        SuperscriptBox["\[ExponentialE]", 
         RowBox[{
          RowBox[{"-", "2"}], 
          SuperscriptBox["X", "2"]}]]}], 
       "]"}]}]}]}]}]}]}], "DisplayFormulaNumbered",
 CellChangeTimes->{{3.842872131536469*^9, 3.842872143607574*^9}, {
   3.842872386604055*^9, 3.842872425382708*^9}, {3.842872487712331*^9, 
   3.842872736469739*^9}, {3.84287297127675*^9, 3.842872973920042*^9}, {
   3.842874280228671*^9, 3.842874317997938*^9}, {3.84310219745536*^9, 
   3.843102308221551*^9}, {3.843105126163013*^9, 3.843105148798992*^9}, {
   3.843559120107477*^9, 3.843559128101349*^9}, {3.843559176403038*^9, 
   3.843559269320909*^9}, {3.843559301710774*^9, 3.843559433517302*^9}, 
   3.843559464374673*^9, {3.8435594961304913`*^9, 3.843559528862509*^9}, 
   3.843560764590975*^9},ExpressionUUID->"4e7cfa57-f6d5-4ddb-93fe-\
507db79522fb"],

Cell[TextData[{
 "where ",
 Cell[BoxData[
  FormBox[
   SubscriptBox["\[PartialD]", "4"], TraditionalForm]],
  FormatType->TraditionalForm,ExpressionUUID->
  "2ff15873-1500-42a3-9a47-6e4c35a66b8c"],
 " is the elliptic theta function."
}], "Text",
 CellChangeTimes->{{3.8435595342482643`*^9, 
  3.843559553541408*^9}},ExpressionUUID->"8c3aae28-beeb-4ee1-96b8-\
d9fd58e81fb9"],

Cell[TextData[{
 "We now need to calculate ",
 Cell[BoxData[
  FormBox[
   RowBox[{
    SubscriptBox["m", 
     RowBox[{"e", ",", "N"}]], "=", 
    RowBox[{
     RowBox[{
      SubscriptBox["\[PartialD]", "t"], "p"}], "/", 
     RowBox[{"(", 
      RowBox[{"1", "-", 
       RowBox[{"2", 
        OverscriptBox["p", "_"]}]}], ")"}], " "}]}], TraditionalForm]],
  ExpressionUUID->"161abb58-88d5-4716-876d-e6b92e4435e7"],
 "= ",
 Cell[BoxData[
  FormBox[
   RowBox[{
    FractionBox["1", "2"], 
    RowBox[{
     SubscriptBox["\[PartialD]", "t"], 
     RowBox[{"log", "(", "\[CapitalDelta]p", ")"}]}]}], TraditionalForm]],
  ExpressionUUID->"5c1acac1-4c69-42ae-9522-28437f3ba562"],
 "; this is an effective migration rate for the ",
 StyleBox["neutral",
  FontSlant->"Italic"],
 " case, defined by treating the region ",
 Cell[BoxData[
  FormBox[
   RowBox[{"{", 
    RowBox[{
     RowBox[{"-", "x"}], ",", "0"}], "}"}], TraditionalForm]],ExpressionUUID->
  "9db9dd9b-4184-4e8f-a268-c7ce2a390003"],
 " as a \[OpenCurlyDoubleQuote]population\[CloseCurlyDoubleQuote]. The left \
plot in Fig. S2.2 shows this, for ",
 Cell[BoxData[
  FormBox[
   RowBox[{"x", "=", 
    RowBox[{"100", "\[VeryThinSpace]", "\[Sigma]"}]}], TraditionalForm]],
  ExpressionUUID->"77728974-dc49-414f-8b32-b0eb0ccefb11"],
 ", and the middle plot shows \[CapitalDelta]p (red) and ",
 Cell[BoxData[
  FormBox[
   RowBox[{
    SubscriptBox["\[PartialD]", "t"], 
    OverscriptBox["p", "_"]}], TraditionalForm]],ExpressionUUID->
  "890048d3-f2b4-4ac2-bc5b-20e16f568c36"],
 " (blue), which is the gradient of the top curve.  The right plot shows the \
actual clines at times 10, ",
 Cell[BoxData[
  FormBox[
   RowBox[{"100", ",", "1000", ",", 
    RowBox[{
     SuperscriptBox["10", "4"], ".", " "}]}], TraditionalForm]],
  ExpressionUUID->"d9238dcb-5a02-4711-8894-98a1f10d199c"],
 Cell[BoxData[
  FormBox[
   RowBox[{"  ", 
    SubscriptBox["m", 
     RowBox[{"e", ",", "N"}]]}], TraditionalForm]],ExpressionUUID->
  "87bdb5da-e65b-48a9-8af1-c8379e966f1a"],
 " gradually declines, with ",
 Cell[BoxData[
  FormBox[
   RowBox[{
    RowBox[{"1", "/", 
     SqrtBox["t"]}], ","}], TraditionalForm]],ExpressionUUID->
  "fab6e775-6eaf-460a-be42-3ed0d2f7ae1b"],
 " up until ~3000, when introgressing alleles reach the boundary. It then \
quickly approaches a limit ",
 Cell[BoxData[
  FormBox[
   RowBox[{"0.617", "/", 
    SuperscriptBox[
     RowBox[{"(", 
      RowBox[{"x", "/", "\[Sigma]"}], ")"}], "2"]}], TraditionalForm]],
  ExpressionUUID->"0caab779-806e-47bd-85b6-e22423665eea"],
 " (blue line).  Thus, once allele frequencies are almost homogeneous, the \
effective migration rate in the absence of a barrier can be defined. However, \
it depends on ",
 Cell[BoxData[
  FormBox["x", TraditionalForm]],ExpressionUUID->
  "00f88412-b753-4515-805a-00414ef124d5"],
 " in a ",
 StyleBox["different",
  FontSlant->"Italic"],
 " way than the effective migration rate defined in the absence of a barrier \
(which is proportional to ",
 Cell[BoxData[
  FormBox[
   RowBox[{"1", "/", "x"}], TraditionalForm]],ExpressionUUID->
  "38cd9da4-faa0-42d6-a454-22a78fac89b6"],
 "). Thus, ",
 Cell[BoxData[
  FormBox[
   RowBox[{"RI", "=", 
    RowBox[{"1", "-", 
     RowBox[{
      SubscriptBox["m", "e"], "/", 
      SubscriptBox["m", 
       RowBox[{"e", ",", "N"}]]}]}]}], TraditionalForm]],ExpressionUUID->
  "2b78377c-9072-4a8d-b7fd-1d54e98512a4"],
 " would depend on how one defines the \[OpenCurlyDoubleQuote]population\
\[CloseCurlyDoubleQuote], even in the limit of large times."
}], "Text",
 CellChangeTimes->{{3.843560986656185*^9, 3.843561015816442*^9}, {
   3.843562036688696*^9, 3.843562196453549*^9}, {3.843615602462758*^9, 
   3.8436156049431353`*^9}, {3.843615756708881*^9, 3.843615870179582*^9}, {
   3.84361602726772*^9, 3.8436160706386757`*^9}, {3.8436171464340153`*^9, 
   3.8436171712394657`*^9}, {3.843617204088065*^9, 3.8436174322431383`*^9}, {
   3.844049040585832*^9, 3.844049044647274*^9}, 
   3.844049134231853*^9},ExpressionUUID->"efe902cb-892e-4183-888c-\
9941b9d919fd"],

Cell[CellGroupData[{

Cell[BoxData[
 RowBox[{" ", 
  RowBox[{"GraphicsRow", "[", 
   RowBox[{"{", 
    RowBox[{
     RowBox[{"LogLogPlot", "[", 
      RowBox[{
       RowBox[{"{", 
        RowBox[{
         RowBox[{"0.61685", " ", 
          SuperscriptBox["10", 
           RowBox[{"-", "4"}]]}], ",", 
         RowBox[{
          SuperscriptBox["10", 
           RowBox[{"-", "4"}]], 
          RowBox[{"mEff", "[", 
           RowBox[{
            FractionBox["100", 
             SqrtBox["t"]], ",", "8"}], "]"}]}]}], "}"}], ",", 
       RowBox[{"{", 
        RowBox[{"t", ",", "1", ",", 
         RowBox[{"5", " ", 
          SuperscriptBox["10", "4"]}]}], "}"}], ",", 
       RowBox[{"PlotStyle", "->", 
        RowBox[{"{", 
         RowBox[{"Blue", ",", "Red"}], "}"}]}], ",", 
       RowBox[{"PlotRange", "->", 
        RowBox[{"{", 
         RowBox[{
          RowBox[{"{", 
           RowBox[{"1", ",", "  ", 
            RowBox[{"5", " ", 
             SuperscriptBox["10", "4"]}]}], "}"}], ",", 
          RowBox[{"{", 
           RowBox[{
            RowBox[{"5", " ", 
             SuperscriptBox["10", 
              RowBox[{"-", "5"}]]}], ",", "0.002"}], "}"}]}], "}"}]}], ",", 
       RowBox[{"AxesLabel", "->", 
        RowBox[{"{", 
         RowBox[{
         "\"\<time\>\"", ",", "\"\<\!\(\*SubscriptBox[\(m\), \(e\)]\)\>\""}], 
         "}"}]}]}], "]"}], ",", 
     RowBox[{"LogLogPlot", "[", 
      RowBox[{
       RowBox[{"{", 
        RowBox[{
         RowBox[{
          FractionBox["1", "t"], 
          RowBox[{"rateP", "[", 
           FractionBox["100", 
            SqrtBox["t"]], "]"}]}], ",", 
         RowBox[{"1", "-", 
          RowBox[{"2", 
           FractionBox[
            SqrtBox["t"], "100"], 
           RowBox[{"massP", "[", 
            RowBox[{
             FractionBox["100", 
              SqrtBox["t"]], ",", "4"}], "]"}]}]}], ",", 
         RowBox[{"1", "-", 
          RowBox[{"2", 
           FractionBox[
            SqrtBox["t"], "100"], 
           RowBox[{"massP", "[", 
            RowBox[{
             FractionBox["100", 
              SqrtBox["t"]], ",", "8"}], "]"}]}]}]}], "}"}], ",", 
       RowBox[{"{", 
        RowBox[{"t", ",", "1", ",", 
         SuperscriptBox["10", "5"]}], "}"}], ",", 
       RowBox[{"PlotStyle", "->", 
        RowBox[{"{", 
         RowBox[{"Blue", ",", "Purple", ",", "Red"}], "}"}]}], ",", 
       RowBox[{"PlotRange", "->", 
        RowBox[{"{", 
         RowBox[{
          RowBox[{"{", 
           RowBox[{"0", ",", "  ", 
            SuperscriptBox["10", "5"]}], "}"}], ",", "All"}], "}"}]}], ",", 
       RowBox[{"AxesLabel", "->", 
        RowBox[{"{", 
         RowBox[{
         "\"\<time\>\"", ",", "\"\<\!\(\*OverscriptBox[\(p\), \(_\)]\)\>\""}],
          "}"}]}]}], "]"}], ",", "\[IndentingNewLine]", 
     RowBox[{"Show", "[", 
      RowBox[{
       RowBox[{"MapThread", "[", 
        RowBox[{
         RowBox[{
          RowBox[{"Plot", "[", 
           RowBox[{
            RowBox[{"freqP", "[", 
             RowBox[{
              FractionBox["y", 
               SqrtBox["#1"]], ",", 
              FractionBox["100", 
               SqrtBox["#1"]], ",", "4"}], "]"}], ",", 
            RowBox[{"{", 
             RowBox[{"y", ",", 
              RowBox[{"-", "100"}], ",", "100"}], "}"}], ",", 
            RowBox[{"PlotStyle", "->", "#2"}]}], "]"}], "&"}], ",", 
         RowBox[{"{", 
          RowBox[{
           RowBox[{"{", 
            RowBox[{"10", ",", "100", ",", "1000", ",", 
             SuperscriptBox["10", "4"]}], "}"}], ",", 
           RowBox[{"{", 
            RowBox[{"Black", ",", "Blue", ",", "Purple", ",", "Red"}], 
            "}"}]}], "}"}]}], "]"}], ",", 
       RowBox[{"AxesLabel", "->", 
        RowBox[{"{", 
         RowBox[{
         "\"\<distance\>\"", ",", 
          "\"\<\!\(\*OverscriptBox[\(P\), \(~\)]\)\>\""}], "}"}]}]}], "]"}]}],
     "}"}], "]"}]}]], "Input",
 CellOpen->False,
 CellChangeTimes->{{3.843615875221985*^9, 3.843615997769863*^9}},
 CellLabel->
  "In[488]:=",ExpressionUUID->"5251c43f-83cd-4366-81fb-ac4664d57551"],

Cell[BoxData[
 GraphicsBox[{{}, {InsetBox[
     GraphicsBox[{{{}, {}, 
        TagBox[
         {RGBColor[0, 0, 1], AbsoluteThickness[1.6], Opacity[1.], 
          LineBox[CompressedData["
1:eJxTTMoPSmViYGAwAWIQvb7llyrn4l67dfkGFXzJygeW7z241Fh/tz2M7649
8bSh/mk4/+dsOYUHwXfg/JM7uV+Lcj+F8/9saTm//uRrOH+CW8aqgN6PcP7n
Z9+6vb5/gfPPfX1nW7DqB5wf67P0i7/PHzjfJtzl1Ib1/+F8rwy1HXLrGB1g
fLn/82appjLD+Wd2ltV3CrPC+du0m32an7HB+Se/M6+0ncUB50tU73zbW8QF
5zsqnTOxduKB8ycph3Ov/MQL58vfETm15jg/nJ9VrtyzY58AnJ98J2z509WC
cL7n5Z3OB6cIwfnO36+p/80VhvPvlPExtESKwPmdygwK2aaicL5ykuJBBl4x
OD/6T0zYw28I/vLDQcZKF8Xh/InPkljW7ZWA8zNmLwp7sVQSzg+unfOhqU4K
Yf+uDXUZmdJwfqVqfcg6Fxk4n1mpdvUiaVk4X7tq6reHLHII8/+ndzbeQ/Cd
H4QI5JySR4Tv99r86GAFOJ/NPVM8Yj+Cf/hIomWViSKczxVpXn9mIYKvIC1l
7yKhBOfrLptiP7kHwT/i/iZZ6CeCryUeyLQ9TxnOl/o76Uj3HQSfYU3OcXMP
FTh/a0ewC+deBP9LtfhTLi1VON/kgUHOozQEv9jF6/POxQg+ALmmVME=
           "]]},
         Annotation[#, "Charting`Private`Tag$247420#1"]& ], 
        TagBox[
         {RGBColor[1, 0, 0], AbsoluteThickness[1.6], Opacity[1.], 
          LineBox[CompressedData["
1:eJwt1nk4F2sbB3BLREhHZP+ZxU6UtZDfnSV7smRNWUpCpCIiWyiKSipZ0nFS
pEQrCkO0EJWiki1bOqJk399nnPevuT7XzDXPfO/v/cfgnoG2+9hYWFiUWVlY
6KvfzUU/C5kEpmdp8eaaryJUT+WBNCvVM0we9zYGW4cI1a/UX6Ovmsn0vxD4
qqpXhPLuIVy0VQuZ6ZPnmnVGRahbFdV56qpPmSLEikpVXlHKROlCw0bVBmbW
fGaDoIEoNZPJwLrt2plDSVjS58ei1OsyniEhnn7m1xddV6tIMWr+Ydzbe6+H
mAVYyGHPFDHq/Daf2zuSR5mNVdEO/azi1NjA5BnzqXGmQmr0UsJBcappYmTL
odvTzHNtXgMT38QpN8u8cWvLeWYYX4gVl70EpedoVF98b4lZP/x+Vq1SgjL3
kS1lFLGCTuRc5sqNkhRj6VqGzD52ADUu1Z+ZktSbspCoxLUc0GPb+7fXCgb1
WOmk5ckBTnBs0nG3D2ZQr6fYC7ZkcAH56ecr004GJRJeNpx8eBXcCkzxTLCW
orYSTRq6Brzg+jBzTLhSikolHXkK/vCBhFulh5UARkm1C9bfeckPKzKUNeLN
MMr3GHm2tHIN9Fdce1oQgVFe7Q63+gv/gmPy/m8vP8Aosw9lhtVpAqB6bcFw
bBCjDKda5RYOrgX29SmzcmI41R6ymiXOWRCCYkek67fjVCLJgvlpCsG9uo4+
hSicIj3xaha+dVB90ebo87s45Tq/y+Hb5DoYpdjatnbh1K3nturEe2E4baUp
YslLUBcGPFcUVYhAKk+GXL4uQflk5joM5omCrzredtCHoOxOZP2OjRSDl7wN
fB7nCaq9vDjS54A4TPKV1+0qI6gwmSj7IiMJUK55uLjUTlDsxInCXHFJqDj5
bdfcPEEpHb80+W0FA+peTk3cFicpqO0+asrFgNvp+cGCEiRlv1p5rIiHAQdU
rIpOIEfm1vwKF2DAl9BcM2tJkmqu/zUohDGgs6+Z+MUgqePi5l/NdBmgBfMb
cYKk6p8tVpUEMeBuWZeLlTxJdXGa64sEM+DMZ4lLd5HHd1x6FhnKANd/+2P4
FEiK0a9UZhGF3s+68/Ab5MN8zvf7zzJA+xGzYJsSSYnufnBDNJ8BYyduGCmr
kJTP0v7EmE4GqG3XGyxXJ6mf90+qb+xB5+Xq2opokFSgd05Hdz8DTI09XYKR
QxpbN8IwAwoabY1UNEkqLtO4bXGOAZzbJcIytUgqR5tUihCVgr27eXW9NpNU
a2DnmxB7KZhrZRm8qU9SLuRsiKyTFKiEeT6bQu5oFcJbXaXgcWWKgimTpPq2
WAVrekmBSGlT43fkUZ5nkuNBUqBl/0GH2EpSvPlXA4LOSUH7M80LJw1JyrDb
fo1/vRR8vkc9mjJB84s4p9vRKAVC+1JYtU1J6r5Ivff291LA21U+GoxM2DAr
NnyWAovhzVV/kFlqFHwn+qWAXdqEf9AMzddmyaOKBQNMZ3tStQVJZat/fGoq
gYFL507bDdYkVRoTZMPKwEDMWgD2In98u/p7mRQGhdnMj1eQef3NBJRIDDSr
An4vIEfcqPThU8TgskPPXN0OlF+oQKhZG4OLxrujjW1JSmTqRKCrHXqfiX84
+06Scroh6cmzE513ar5cCTndpsL+qQMGBnKit+2Qhe/MbxZ3weDQ+Lcrucjr
PMJXfHXHoGSvSameA0kJNoRedQnAwF0m29DTEe1fqMjZVYcwiPfmuRqPnCZT
GlkehMH4be7cfOS10VNeYsEYcMq9fzuMLKAZotIWjkHLnsDco04kxZ9z5Llz
IgbFN3T2HXUmqe2Wax9zn0HO2bTuInLKzP38srMYmLVFRZUgr7b/kyx6HoMs
K5WIYWRe7iCnL5cx4G7mkvN0IalVRwKGnW5gkKDnc1bflaQ4TQ4IO1WhvHEt
83W7SGpBfjRHuRqD3GQMOpHHV4XJsz7H4BG/sN4kck/T6c23X2CQ1vPvHhk3
kqp0yHedb8RQ39F7o5GDvb/nXG/H4ETu9BuF3STlbxooH9yJgbPe/o9bkD0V
p4rNujH4rqaZZYO8Y4Sz5k8vBhF5vQGhyMohsn1GQxhsL2eqPEfui98n/2MG
g2eX3sZa7SGpr/uHiyvmMNjctljvhtxsFrw5dQEDFcF9Xw8iU3zx5rqsOIhZ
NjgkI2dduuGfzIWDW0dB3Wtk+7ze4o3CONQePfZ7kztJWZzy28wpisOg2pFJ
Y2SDA2PVbWI4ZCftfWOLvGE9+4eTDBxsv63+1w+Z9xEx0SKDw0WVqplM5Oe1
HpuPa+Agu0rnwxiyoHhYrKoWDodkTbwWkL2Dzjf0aePw4fjIW04PkuJiVLlZ
6+KgIRsLosiWxyRipQ1wiGL2ndZDzm5Ub/hiiEOOz8+VxsgjpIXgOWMcuNWC
vK2Qz78LuzljisPjBefnbsgfFT7VN1nj4GUQxHkCWSZ6ZG2cDQ76yopn4pBD
WjncNtvhIPFG9s8ZZJGTGr/+ccChYdzYJwPZrf3C2jA3HKpNIxYfIQ+kWO4i
/dA8NBUkBpG1+73yPvvjsDqz/Ocw8mnd8JHkABzYS6kbY8iKgwXR00E4POHe
92YROXDryrzGUBxMR+PYBD1RH1cYI7HHcUis0hIWRRYY0dTeFIHDqfc1Qgzk
hxl7X+dG4dD048J7OeTpserhYwk4tG/ksNRBNjP/orX+NA6j9glP9JEzrv+O
6knE4a4myW+IrGclJWCVjIP5fN1JC+SYmxFaRBoOAllySa7Iq5y1o978jUNZ
oqpxKH1+n9bum//g0Dn86FM4snig1pboPByuHrrnGIWsHK85p16AAw9jPZ6A
bFWifiyzGAff+sieVGQHPXWH4Ptof+LfDl5C3v1STdP6IQ4iP7s705EDOjaO
sZXi0KrslnkN+Tz3hkDfKhx4P6m5FSCnp6luN6rGYXKA40ch8nUp1fWM5zhk
1T/wLkIu0VQZev8Ch4F11zY9QG72UN6/uQmHv7cf2fIMue2n0ra173DQ4/+x
uxK595iSzPB7HBRi8aMU8niyYu/1FhxyP1Ydr0UWKpffw9WBwzqbxsUGZIax
vH5PJw4l0mG1jciy7+Qkn3XjMN1+LeotstaA7NfAPhwCz8l8akZ2EpBx/DSE
A7P88povyO7Z0lolw2gf05JPtSH7yEsLnfmFg/ZgwsRX5DB98oP+GA5aU9pP
Oum+fHHrm7No350DWnuRcycwleh5NK9zTqv6kQujMT6XRRxq8v7WGkB+dlmq
gY+NgOOMP6GDyB01kibB3AQ83vAx/yfygJWkrDUPAZzjrDeGkUc+S3Ao8BEw
H1+dPoK8OCL+vH0NAZEdJwN/I2PiYkwjEQLYKz62jCFbckiEC4kRsDKxMHsc
OfSX5JMBcQLCK2zcJ5DfP8dVE6UI+LAppnUSOdZfQapJlgCu9bGJM8hFDkqu
OfIEVF0aVpyl+4D1Vw4pEvCXPMcr2mpCG/nXqhDQvJA9MUf3U7FpyVGTgAkc
xxeR1+Tr6Cpoozzdmbm09VL1js1uQuf7xmBLyGne8CtLj4DDHb1/sXiRlBG/
adc3Q5RvyrqRFfnQjJn4A2MCAhsOarAhZ/VaOMaZEDD44mo67Ykn1m9lLQjo
9vF2Yke+6e5Y5WdLgPhY7ZMVyM3mznN69gRwO5pxcyAvarhqr3YgoK7e24m2
I/eee8XOBLAWFv6iHTfmPhTjSsDFW6PanMjFHZ5ydm4EUK18kbS57nvnTLgT
8NqDbcVKZI0sn68vPAlIoSYNabsn+Aqn7yXA3GUmhnaZS8A5HR8Cvo+6TdP2
ZQ+JigokQNqH4x0X8uXhY093BBHQdbSJlRu55lPYFH6EgKfPV6rRFr9zIrA2
hIBhjqlk2qaXowovhRLwyrimjPbR6Jjv3scJaPeU76P9xj5+D3ckAQfEhjVW
IU/rn8psiyLAd80eV9rSComfCmMI+JGVGk07YuGs9fZ41EeR50va62+mMS+e
JaCCLd2EB/nhClk94xQCMkyFvWjreD3ZNHWOALetT0/Q3oa1bXS9SMAO38Ri
2m8i/VT4LhHwcnvVK9p2HfOKVZfRPlhv7KbtniElTWYQ8Dali5cXeWC6GGvJ
JEDOT5ag7e9oIHkqmwDFfyq1aIcJ7ls3dB3tw8KkG+3UlNtcD24RcCaJJ4+2
yLAux74CAnzsPB/RzrFoZBUuJGBIRLWO9h2u37PHiwgQatTppa22P2ZKuZiA
6tSYUdqldQLjnSUo34rtS7TrYjWHDR4R8O5kgigfsuW3Fz/GHxPQmjMjQ7uZ
6TRws5SAYwksarQ75493rXqG8r1rNaU9HUK9b64hoM9xPoh2ZItNU1wtAem+
+8Jpc2j01mu9IMBu5/E42gKjHLUZrwmQ1bl/iXa69RXKsoGAOLO2bNqMIvmK
xTdo/3eV5tFW8rN47PmOANXxnIe0779uvy/YjL6fregp7U3yAfdefCDAXj68
hrZR//l8xU8EpIq7vqW9e09rxp8OApYWfQZo91Xsv3KjiwCTK7eGaPtJzFx0
+EaA8tmHv2mHfhFPLu9D81OAWdqL2ncT/QcIcGGpWaQdd1k/gTFIgNdFEfbV
yBfsPKJihwi499KMh7bI/T/hGsMEmOrI8dO+tiYudGAEzZ+nS4D27cabQeZ/
CIiZ6hGlXWvy00tghgCDKTdZ2mxf900OzqI+rf0VaDMDuk5XzaN9jXdWpl2e
1nzXn4UEi+yWjbSn5SzBkI2E8BFvDdpaT+uaRVeQwD/3VYt2ybfSqRcrSXh9
L1iX9shRtaRsbhKeH8naQluZ647EUR4SdikVMmnnq+RsxflJyNoWZ0h7oFrk
49QaEh5G7DCmTe5M9W4SINH/F5fJcr7w+DPh60hwYNU3p92+eknSVoQE9bAK
C9qiuaHF8mIk9BcpWdFOe+XX0iJJwm75T9a0m13799+RIuFSnZANbf5fu2dj
cRJWfjS2pZ0kZCu1QYaEjJIIe9qv8htKOOVIKMyP20mbQ8/YqEOehC0e0Q60
oz03HUhSJqFHYacT7cqJkjl3FRKqtFSdac+fVkrR3kDC+OLiso/dYzzoUydh
U0KMK+2HBunGTzVJSJDQ3EX7T8tfny9ok8Au2b3sgPkVC/q6JBzskNxN+865
yHNCW0hYb1+y7B/ENP5Tn4Tp3C17aO81G9p21YAE59UG7rRz2/d+CTRC868r
X3ZXYKfftm0ktCat96Dtcvn9+TEzEnAbNk/aLc9qH123IiHUr2bZO3qftFnZ
kMBSFuhFu4G7cGnWHuX5zbOX9rYN16TznVBfeenLrnG4YLZzFwlhJsL7aG85
ERfA5o7yyCUuW6Pet3TXfhKM7Cy8aSsK27A9CSCB++L3ZQ/aXc0IiiBBmb1i
P+2b57+pKSeREFFp6rOcr1GhYeAK6kvin2UTqw57/Z1Hglpz+7KvnWRLW1dN
Qvon4QO0xRZSa8+0k/BUWmXZyR+X6jwEpCH96aZls9zxf6ltKg0fujcv20Ws
O/56rDRIz/znR6ftjLgr0POz/9k+9pFg0pg0vPv//fFw4f5VijLgMPefNbo3
+Pd4y4Dl/33EyHys7B8Z+Dz2n/8HCq0hYQ==
           "]]},
         Annotation[#, "Charting`Private`Tag$247420#2"]& ]}, {}},
      AspectRatio->NCache[GoldenRatio^(-1), 0.6180339887498948],
      Axes->{True, True},
      AxesLabel->{
        FormBox["\"time\"", TraditionalForm], 
        FormBox[
        "\"\\!\\(\\*SubscriptBox[\\(m\\), \\(e\\)]\\)\"", TraditionalForm]},
      AxesOrigin->{0., -9.903487552536127},
      CoordinatesToolOptions:>{"DisplayFunction" -> ({
          Exp[
           Part[#, 1]], 
          Exp[
           Part[#, 2]]}& ), "CopiedValueFunction" -> ({
          Exp[
           Part[#, 1]], 
          Exp[
           Part[#, 2]]}& )},
      DisplayFunction->Identity,
      Frame->{{False, False}, {False, False}},
      FrameLabel->{{None, None}, {None, None}},
      FrameTicks->{{Quiet[
          Charting`ScaledTicks[{Log, Exp}][#, #2, {6, 6}]]& , 
         Charting`ScaledFrameTicks[{Log, Exp}]}, {Quiet[
          Charting`ScaledTicks[{Log, Exp}][#, #2, {6, 6}]]& , 
         Charting`ScaledFrameTicks[{Log, Exp}]}},
      GridLines->{None, None},
      GridLinesStyle->Directive[
        GrayLevel[0.5, 0.4]],
      ImagePadding->{{41., 28.}, {21., 21.99999999999997}},
      Method->{
       "DefaultBoundaryStyle" -> Automatic, 
        "DefaultGraphicsInteraction" -> {
         "Version" -> 1.2, "TrackMousePosition" -> {True, False}, 
          "Effects" -> {
           "Highlight" -> {"ratio" -> 2}, "HighlightPoint" -> {"ratio" -> 2}, 
            "Droplines" -> {
             "freeformCursorMode" -> True, 
              "placement" -> {"x" -> "All", "y" -> "None"}}}}, 
        "DefaultMeshStyle" -> AbsolutePointSize[6], "ScalingFunctions" -> 
        None},
      PlotRange->NCache[{{0, 
          Log[50000]}, {-Log[20000], -6.214608098422191}}, {{
         0, 10.819778284410283`}, {-9.903487552536127, -6.214608098422191}}],
      PlotRangeClipping->True,
      PlotRangePadding->{{0, 0}, {0, 0}},
      Ticks->FrontEndValueCache[{Quiet[
          Charting`ScaledTicks[{Log, Exp}][#, #2, {6, 6}]]& , Quiet[
          Charting`ScaledTicks[{Log, Exp}][#, #2, {6, 6}]]& }, {{{0., 
           FormBox["1", TraditionalForm], {0.01, 0.}}, {2.302585092994046, 
           FormBox["10", TraditionalForm], {0.01, 0.}}, {4.605170185988092, 
           FormBox["100", TraditionalForm], {0.01, 0.}}, {6.907755278982137, 
           FormBox["1000", TraditionalForm], {0.01, 0.}}, {
          9.210340371976184, 
           FormBox[
            
            TemplateBox[{"10", "4"}, "Superscript", SyntaxForm -> 
             SuperscriptBox], TraditionalForm], {0.01, 0.}}, {
          0.6931471805599453, 
           FormBox[
            TemplateBox[{0., 0.}, "Spacer2"], TraditionalForm], {0.005, 
           0.}}, {1.0986122886681098`, 
           FormBox[
            TemplateBox[{0., 0.}, "Spacer2"], TraditionalForm], {0.005, 
           0.}}, {1.3862943611198906`, 
           FormBox[
            TemplateBox[{0., 0.}, "Spacer2"], TraditionalForm], {0.005, 
           0.}}, {1.6094379124341003`, 
           FormBox[
            TemplateBox[{0., 0.}, "Spacer2"], TraditionalForm], {0.005, 
           0.}}, {1.791759469228055, 
           FormBox[
            TemplateBox[{0., 0.}, "Spacer2"], TraditionalForm], {0.005, 
           0.}}, {1.9459101490553132`, 
           FormBox[
            TemplateBox[{0., 0.}, "Spacer2"], TraditionalForm], {0.005, 
           0.}}, {2.0794415416798357`, 
           FormBox[
            TemplateBox[{0., 0.}, "Spacer2"], TraditionalForm], {0.005, 
           0.}}, {2.1972245773362196`, 
           FormBox[
            TemplateBox[{0., 0.}, "Spacer2"], TraditionalForm], {0.005, 
           0.}}, {2.995732273553991, 
           FormBox[
            TemplateBox[{0., 0.}, "Spacer2"], TraditionalForm], {0.005, 
           0.}}, {3.4011973816621555`, 
           FormBox[
            TemplateBox[{0., 0.}, "Spacer2"], TraditionalForm], {0.005, 
           0.}}, {3.6888794541139363`, 
           FormBox[
            TemplateBox[{0., 0.}, "Spacer2"], TraditionalForm], {0.005, 
           0.}}, {3.912023005428146, 
           FormBox[
            TemplateBox[{0., 0.}, "Spacer2"], TraditionalForm], {0.005, 
           0.}}, {4.0943445622221, 
           FormBox[
            TemplateBox[{0., 0.}, "Spacer2"], TraditionalForm], {0.005, 
           0.}}, {4.248495242049359, 
           FormBox[
            TemplateBox[{0., 0.}, "Spacer2"], TraditionalForm], {0.005, 
           0.}}, {4.382026634673881, 
           FormBox[
            TemplateBox[{0., 0.}, "Spacer2"], TraditionalForm], {0.005, 
           0.}}, {4.499809670330265, 
           FormBox[
            TemplateBox[{0., 0.}, "Spacer2"], TraditionalForm], {0.005, 
           0.}}, {5.298317366548036, 
           FormBox[
            TemplateBox[{0., 0.}, "Spacer2"], TraditionalForm], {0.005, 
           0.}}, {5.703782474656201, 
           FormBox[
            TemplateBox[{0., 0.}, "Spacer2"], TraditionalForm], {0.005, 
           0.}}, {5.991464547107982, 
           FormBox[
            TemplateBox[{0., 0.}, "Spacer2"], TraditionalForm], {0.005, 
           0.}}, {6.214608098422191, 
           FormBox[
            TemplateBox[{0., 0.}, "Spacer2"], TraditionalForm], {0.005, 
           0.}}, {6.396929655216146, 
           FormBox[
            TemplateBox[{0., 0.}, "Spacer2"], TraditionalForm], {0.005, 
           0.}}, {6.551080335043404, 
           FormBox[
            TemplateBox[{0., 0.}, "Spacer2"], TraditionalForm], {0.005, 
           0.}}, {6.684611727667927, 
           FormBox[
            TemplateBox[{0., 0.}, "Spacer2"], TraditionalForm], {0.005, 
           0.}}, {6.802394763324311, 
           FormBox[
            TemplateBox[{0., 0.}, "Spacer2"], TraditionalForm], {0.005, 
           0.}}, {7.600902459542082, 
           FormBox[
            TemplateBox[{0., 0.}, "Spacer2"], TraditionalForm], {0.005, 
           0.}}, {8.006367567650246, 
           FormBox[
            TemplateBox[{0., 0.}, "Spacer2"], TraditionalForm], {0.005, 
           0.}}, {8.294049640102028, 
           FormBox[
            TemplateBox[{0., 0.}, "Spacer2"], TraditionalForm], {0.005, 
           0.}}, {8.517193191416238, 
           FormBox[
            TemplateBox[{0., 0.}, "Spacer2"], TraditionalForm], {0.005, 
           0.}}, {8.699514748210191, 
           FormBox[
            TemplateBox[{0., 0.}, "Spacer2"], TraditionalForm], {0.005, 
           0.}}, {8.85366542803745, 
           FormBox[
            TemplateBox[{0., 0.}, "Spacer2"], TraditionalForm], {0.005, 
           0.}}, {8.987196820661973, 
           FormBox[
            TemplateBox[{0., 0.}, "Spacer2"], TraditionalForm], {0.005, 
           0.}}, {9.104979856318357, 
           FormBox[
            TemplateBox[{0., 0.}, "Spacer2"], TraditionalForm], {0.005, 
           0.}}, {9.903487552536127, 
           FormBox[
            TemplateBox[{0., 0.}, "Spacer2"], TraditionalForm], {0.005, 
           0.}}, {10.308952660644293`, 
           FormBox[
            TemplateBox[{0., 0.}, "Spacer2"], TraditionalForm], {0.005, 
           0.}}, {10.596634733096073`, 
           FormBox[
            TemplateBox[{0., 0.}, "Spacer2"], TraditionalForm], {0.005, 
           0.}}, {10.819778284410283`, 
           FormBox[
            TemplateBox[{0., 0.}, "Spacer2"], TraditionalForm], {0.005, 
           0.}}, {11.002099841204238`, 
           FormBox[
            TemplateBox[{0., 0.}, "Spacer2"], TraditionalForm], {0.005, 
           0.}}, {11.156250521031495`, 
           FormBox[
            TemplateBox[{0., 0.}, "Spacer2"], TraditionalForm], {0.005, 
           0.}}, {11.289781913656018`, 
           FormBox[
            TemplateBox[{0., 0.}, "Spacer2"], TraditionalForm], {0.005, 
           0.}}, {11.407564949312402`, 
           FormBox[
            TemplateBox[{0., 0.}, "Spacer2"], TraditionalForm], {0.005, 
           0.}}, {11.512925464970229`, 
           FormBox[
            TemplateBox[{0., 0.}, "Spacer2"], TraditionalForm], {0.005, 
           0.}}, {12.206072645530174`, 
           FormBox[
            TemplateBox[{0., 0.}, "Spacer2"], TraditionalForm], {0.005, 
           0.}}, {12.611537753638338`, 
           FormBox[
            TemplateBox[{0., 0.}, "Spacer2"], TraditionalForm], {0.005, 
           0.}}, {12.89921982609012, 
           FormBox[
            TemplateBox[{0., 0.}, "Spacer2"], TraditionalForm], {0.005, 
           0.}}}, {{-9.903487552536127, 
           FormBox[
            TemplateBox[{"\[Times]", "\"\[Times]\"", "5.`", 
              TemplateBox[{"10", 
                RowBox[{"-", "5"}]}, "Superscript", SyntaxForm -> 
               SuperscriptBox]}, "RowWithSeparators"], TraditionalForm], {
           0.01, 0.}}, {-9.210340371976182, 
           FormBox[
            TemplateBox[{"\[Times]", "\"\[Times]\"", "1.`", 
              TemplateBox[{"10", 
                RowBox[{"-", "4"}]}, "Superscript", SyntaxForm -> 
               SuperscriptBox]}, "RowWithSeparators"], TraditionalForm], {
           0.01, 0.}}, {-7.600902459542082, 
           FormBox[
            TemplateBox[{"\[Times]", "\"\[Times]\"", "5.`", 
              TemplateBox[{"10", 
                RowBox[{"-", "4"}]}, "Superscript", SyntaxForm -> 
               SuperscriptBox]}, "RowWithSeparators"], TraditionalForm], {
           0.01, 0.}}, {-6.907755278982137, 
           FormBox["0.001`", TraditionalForm], {0.01, 
           0.}}, {-11.512925464970229`, 
           FormBox[
            TemplateBox[{0., 0.}, "Spacer2"], TraditionalForm], {0.005, 
           0.}}, {-10.819778284410283`, 
           FormBox[
            TemplateBox[{0., 0.}, "Spacer2"], TraditionalForm], {0.005, 
           0.}}, {-10.41431317630212, 
           FormBox[
            TemplateBox[{0., 0.}, "Spacer2"], TraditionalForm], {0.005, 
           0.}}, {-10.126631103850338`, 
           FormBox[
            TemplateBox[{0., 0.}, "Spacer2"], TraditionalForm], {0.005, 
           0.}}, {-9.721165995742174, 
           FormBox[
            TemplateBox[{0., 0.}, "Spacer2"], TraditionalForm], {0.005, 
           0.}}, {-9.567015315914915, 
           FormBox[
            TemplateBox[{0., 0.}, "Spacer2"], TraditionalForm], {0.005, 
           0.}}, {-9.433483923290392, 
           FormBox[
            TemplateBox[{0., 0.}, "Spacer2"], TraditionalForm], {0.005, 
           0.}}, {-9.315700887634009, 
           FormBox[
            TemplateBox[{0., 0.}, "Spacer2"], TraditionalForm], {0.005, 
           0.}}, {-8.517193191416238, 
           FormBox[
            TemplateBox[{0., 0.}, "Spacer2"], TraditionalForm], {0.005, 
           0.}}, {-8.111728083308073, 
           FormBox[
            TemplateBox[{0., 0.}, "Spacer2"], TraditionalForm], {0.005, 
           0.}}, {-7.824046010856292, 
           FormBox[
            TemplateBox[{0., 0.}, "Spacer2"], TraditionalForm], {0.005, 
           0.}}, {-7.418580902748128, 
           FormBox[
            TemplateBox[{0., 0.}, "Spacer2"], TraditionalForm], {0.005, 
           0.}}, {-7.264430222920869, 
           FormBox[
            TemplateBox[{0., 0.}, "Spacer2"], TraditionalForm], {0.005, 
           0.}}, {-7.1308988302963465`, 
           FormBox[
            TemplateBox[{0., 0.}, "Spacer2"], TraditionalForm], {0.005, 
           0.}}, {-7.013115794639964, 
           FormBox[
            TemplateBox[{0., 0.}, "Spacer2"], TraditionalForm], {0.005, 
           0.}}, {-6.214608098422191, 
           FormBox[
            TemplateBox[{0., 0.}, "Spacer2"], TraditionalForm], {0.005, 
           0.}}, {-5.809142990314028, 
           FormBox[
            TemplateBox[{0., 0.}, "Spacer2"], TraditionalForm], {0.005, 
           0.}}, {-5.521460917862246, 
           FormBox[
            TemplateBox[{0., 0.}, "Spacer2"], TraditionalForm], {0.005, 
           0.}}, {-5.298317366548036, 
           FormBox[
            TemplateBox[{0., 0.}, "Spacer2"], TraditionalForm], {0.005, 
           0.}}, {-5.115995809754082, 
           FormBox[
            TemplateBox[{0., 0.}, "Spacer2"], TraditionalForm], {0.005, 
           0.}}, {-4.961845129926823, 
           FormBox[
            TemplateBox[{0., 0.}, "Spacer2"], TraditionalForm], {0.005, 
           0.}}, {-4.8283137373023015`, 
           FormBox[
            TemplateBox[{0., 0.}, "Spacer2"], TraditionalForm], {0.005, 
           0.}}, {-4.710530701645918, 
           FormBox[
            TemplateBox[{0., 0.}, "Spacer2"], TraditionalForm], {0.005, 
           0.}}, {-4.605170185988091, 
           FormBox[
            TemplateBox[{0., 0.}, "Spacer2"], TraditionalForm], {0.005, 
           0.}}}}]], {110.99488145193739, -67.49138014351566}, 
     ImageScaled[{0.5, 0.5}], {207.4309137596557, 128.5550097971727}], 
    InsetBox[
     GraphicsBox[{{{}, {}, 
        TagBox[
         {RGBColor[0, 0, 1], AbsoluteThickness[1.6], Opacity[1.], 
          LineBox[CompressedData["
1:eJwVlWk81Ikfx1VmpXVVbG4zv2vMuMeRlcw3SqKlREVERAqDGl1ESukkVykm
rW5HpbS5Vt8VimpXKqq14wjpQBG5+/d/8Hm9n3wevF+fJx9OQIR70EwZGZmS
H/k/Gx3+EqsdTbFL2nPQZ7dUHUsOTp9N6AsTzntRbri8XR3Nzj1Psu+LFUqM
ByfVOtUxkq6aJvpOCO+89Zfc6VZH5VBzm/l9OcK23+yk/Z/UsU2xf93PfYXC
hcSYX9CEOi73exws11cpfN8gCnRX18AJORsRq++J0Fnbe5uhuwZWZd9+sIOS
CmfXVw1m/6OByoov6wSbe4QTiUoJFUs1cYOrLbk1tU+oMvaiJ/meJt5YYJ9h
UDQoZO/iPdSx0MLmBLs6wm1EGCS7tcjnmha+WlTwZNhuXHg520ppHaONvX88
Td6iPS2U+7jXkZWnjY2eFBb+KwPnV+QnBqrpoMaoxsX5jTPB9PaWxfvSdNCq
pUJic1EWvvFUJh3ldPHNaesR0/CfoN3LJK1mjy6GxvVZq22cDbXprXlTw7rY
mOeaXmY0B6St4rKerXpIDLxrcaEUYNAk2/n4Oz2c0PLZWzRXCTJ0cl5HmbHx
2qFYi3/+U4YGfrvKyDY2Xji+LSyiVwWmbENZ66+zsXkwzHnds7nQ0PxxMvUt
G2eJjuv88XQenI6+U3yd4KDY60xubO182B5p5Z7tz0HXwD1GFwtVoXfwxvDm
cxzUS9h1C66qge9e0VqF1xzc8KeL0C71Fwg7SpYfn0/gm62K+y7uXAAnvqbL
d68k0I3/8WZ8hDpc3+zyi/ZxAk3kc/sr1mnAJp9R2qCWQNakiIhYowls30+D
C2RJ1PMzZB1z1oLYkt8LpEtIvNh+f0jWTBtIMbV1XwyJOjsjWkb4OrD77COz
8TISZ/CH65xUdcEhx3TPmq8k8lxDgmaO6YIzKJ69bkTh8sPfRgVf9GDXl2zj
gjAKQ0TGTzaFseFM4F8TA9cpvEpGnO5+z4bjqas7ZIcoLG26GVT+kQ1Th7zN
+V8pbEj4bJHSx4Y88z8XrRqmsL8t6rn1FzYE1flHn/9GoVWOWOXEKBvKjFh3
HSYprFHde0wgxwEfx+Cbt1k0drAOxcVTHFhybf8MIw0atXrPBWv4cUDsEhLa
a0+j0vZfWd3+HIgfUnaGpTTKTLZcvBXAgdNxf1qeXUZjl7Jax/JgDvAa1G1c
nWi8sTBlw85wDqzlBLJrf6MRkg6ueh7DAYsKya1362kMZsJsTmZxwKaTvXZO
JI3FmxcrzWjigEJqi5lmHo1PmLpzQ885cErOTL77Io09va7cnpcc2LPNIKX4
Mo2a4f7w+DUHurYM3nC7TmNi9MHtmR0cUOnaHX3hFo1rD9c3875wYCxeS5p5
n8bxq5657ioEKFRoOkilNNp/DDe95EqAZN28HC+SwbNeSvuiVxGwoXqOxx6a
wc8Pb9Q7uhPw+VPjt3NcBs9fGgh470nApJvWnC4DBid8ozKNfQm4cMju5EkL
BksaxeOloQSMqGXcEDoySP8RU/P0CAGZczXzjUIZjKW05+YeI6DINCghOZzB
F2mVvpEnCPARFCV8iWDwQMTUyLxTBHS32rCqxAxK9eN5688Q4CtuXhUVx+Dp
7APJnZcJSNqf/8A+jcHZCUfXf6smYMxmojK3gsEkrmr6QA0BsXznjgNVDP70
9/mn7+oI2LhpkzTkLwZltUrsXzUQUGpoK1r8kEGZu1LDsiYCZt2Pt5B/zuBo
r/mMmE4CvgcPdRp9ZLB3lfT69AwSYlR7T6MOF7d8C+kamUVCwg6PRFkOF3sk
Q7oDLBLS34bnu1Bc7PowO6NNngS2KKToLZ+L7YnmcTiXhMOlYb021lx8VXrE
/QCHhAmHgwpH13Cxnm0+wVpCgsPG+sSKE1zUz9NiDduT8EK5rGjDKS4eIWWV
u5aSkCyq9PqezkUn5iVR7USCT+N5p9XZXKwz2OUct4oE7ov+Dr18LlZbVZwd
8SMhPi9NKfQRF8tXOli/iyNB/trPAU1y+li4e030o0oScqNFTmVp+uh0ZY3w
dBUJsW1JJXJn9LH7+Rr5zUiCn0uxrHe2PuqaeEi+PyChcvFyvzmX9DGl26PW
6jEJksx7/ufu6uN297Vql1+TMPV+qnTva320NvS6mzBCwsyCiuS1FA9feHnF
u42SkGhbdFyfx8OoJK8VOuMkWG5KfjttxMP8Tq//SqdI2Chqv1O6kIdaZ71Z
n2UpeFDYtGyTCw+nWT6eG+dToBYtvHN0Bw9r2jYO25hSoGTtm+XxkIdHlq0o
MhFQoJdw56DxUx6uLDAPoiwo4PYiX+k5D1/unP1S0ZqCCoX4aqmUhz2Kt0va
hRQsZZneqx3hobwtS3zYjYLsybHKm1w+umYVDD4TUfBLRMZFnWQ+zpvOzK+L
pGDDgmbP8gw+NgfuD6jYTsEV72sHfLP56Gfi2XRpJwVLtmwNuneNj5F108W7
4igotLgys/wBH9O+ro7SSaZgsaaii8wEH1tWjQ6EFFHQIhfTdl9kgK8CxrfY
3qTAM2c4vCzaAN+IJ9uUi3/4OGX7lsUaYGuWTOMfJRQ4BNbsenLMANvbZ9+S
raQgagBs4aoBvo/UiLzQQIH/k6WLAzsMcOKUzeeWdxRcD/Sc+svbEPWexX52
JGh4IhkMWhlohDJVrQvnUjQIRXjubagRdubbxv9L02D6c/TBA2IjvJI4qRjJ
oyHV+tcTLYeM0NA61uCsKQ3ujgvs2q4ZoU1uTPBHOxoueKu7hX42Qo/wva0p
G2h42dXUfO2QMVp5vyG9fWnQuG8XtDTFGBcstwml/GiYt2xmam+WMb5hj4+V
BtAQLY1tcy40xk0v9izo3EqDz9LFgt3PjVG0aI+7xW4ablR1ZsaSJnhUfvej
Vxk0nGmW/BTUYIJpxtVT9adpyBK3tCo2m2DOGgXziiwa/HoMf67uMMFbkgsS
SQ4NrQ4+OSvHTLDZrH57wCUaJA+EXdGqpkh4a+p8uvPDP0GiarzMFCvzK6O+
N9FgdU/NzKDAFPtdZmgxcxno7WN6bx0zQwudQJWReQz45dV8y001w5j+Glad
KgPBHn+6Z2aZ4ezUI5+D1Bkwl+bOSL9ihpxm5brLegw0OYq63lSboYe/bhRt
zIBbec7r3yfNsEK86CHlwsD+GLPdVtECnOkoqfy68kc/OjBsPFaATgu+F9e4
MpBSKAivTRTgi7LqnM3uDBR7Lb8RmSHA/ukV2y95MXBusLtTu0SAl7gTc2J9
GXDhs3LsawVIHF2vQ4UwoNgp+PvZVwEekUTvIA8xYGzrUdAaY45XHgk28pIY
kH5Yvy/tkDnWDA04mRxlYMzzLeOeYo4yztt0F51kgG+1V38gzxx3jWysd89k
fvxN3PcLDeYY7Oakd+Dyj32ESn2ftCzQYYbW4/ZaBuTPt0dG1Fmgv+Gruz0P
GfDQmrVa/MwC49ZlXvhUz4DYa6lPYqsFlhcp7xx9ykCA+k5O3aAFCrxlOSrN
DOiV+V95pmeJ7Dt9O4U9DNinfaiaF2uJdtL8Tct6Gfia/bD0nyRL9JEPWeny
gQFfVZ+srHRLzPLr5Kzr/+GTP2TtWmCJygotT0QjDGjBYQ/nfy3RcGHGPfEo
Ax1T2xu3vLNE54DVeXvHGVgh6E1PHbLEw6WPdx2eZmDYfgk5R8EKL709EnBC
hgtKbiazvdStsFrJ8be0mVwYXVUeXEJZYfuvs6yzZLnQYZHkom1mhdObkTj/
ExcKi5c/OLXYCv8HxEUq9A==
           "]]},
         Annotation[#, "Charting`Private`Tag$247801#1"]& ], 
        TagBox[
         {RGBColor[0.5, 0, 0.5], AbsoluteThickness[1.6], Opacity[1.], 
          LineBox[CompressedData["
1:eJwVknk01X8TxyU3lH3Jzv3e+71frZaoJHUnJUqPJIUQKUvhWrK0SFS2rCkq
Ub9Cimwlj6I+nxAtZA1RtrL2w0XdbPF4/pjzPnPmNfOeM2cIJy8LZ34+Pr62
xfi/1u984ycbFb9dYbdG7V/XEFR0ef526IgHu9dyt6OPVwjSTmmKMBwJYhfe
YtsMBoQgb9brecZIDPtYv+zl7rAQJO6uoy89kspedWtr73R6COoSHbVaMfKE
vfsVqdXYHYKMHT66CI6UsX9xd7FJ+1A0K6jPoY3UsA0+zZtnO15Cr+88rThN
drJNEtaRXe+uIHHRz1UbTvSzu2yp/QcORCBbMwPmyWsjbHHZDlctxasoT87w
xtrcCXbKj6+08pBY1BK6vYqxn8duSCjQWnE1AbVtzan5vX2GHVLc8ZHzIhEN
FtfGuSrPs71tJdx01ZNQ/SESP+ngg+mh9jcRRTeRwpRCunQ9P+QfyDa80pSC
NrWWpumnC8DtBq+1F1TuovZkPZ6W5zI4cLpY26rzH+QePKIne1QIpqZ7Oz/J
pqP6B2bXX6xfDgZR7beq3TMRY2yg1ZQUAVcT9YIek0doVsnuXK6kGKyg74tx
P5eDHoUF6dZ9E4d1Ia0tp9ry0D/Rpzy8BiUgsTFhb9aFQtQy4bHXqkESBs6U
OWnnPUNLOdEqxbVSEKESHXvLsRj52dy8F/RWGtYYVr8VcX2BzI6fXZ/+RAY+
3lyWtTytDKmFBhZAliykvNJ417kXI9tXpuzt11bCR0Ob789OlqP2k6IX0gPk
gKuue5r1rhLtX/Mz/6KXPOR4r9dVKa1GmsL3RkutFODw0N8Lsf0fEG2Ow/A6
qAiHW3I/Hu/+hNQc1tGu7lWCofI9JQ/+24DSu9GkgLYyREy7K2zZ0IxUArxa
eWtUQPPGlanRI61oyZrfVSYyqqCfcOps6pd2lMjj5HbIqQLeqhQROdiOGBWD
1zlKqrA+iPkq+E872mX31fEGQxV8Nu6sjpLtQOFxFTNdWqpg2XjaRsmiA62Y
vKYR+B9VyOLw3unWdiDZMo3kzHBVUDhk2BX28StabebmzD+tCsVvGhsnhjvR
8uhi9e9zquCcFeOybb4TDVcLDFfwqUFdP0f1pmQXyt5xnxMmpAaCutP6Z/S6
0LqN7YFC8mogduffkYnwLqSlvO+q2GY1iI13svOQ7kZ6w5r5iv5qYPbUTMvr
RTcyDv8ztWFcDdzOSZwaV+tFD5T8tzb8UoOS7D1VvDW9aK5g4oLXlBrsIz9U
C2zqRQUdI/xPFtTAwi2qU39fL4qR9w2XEqRD24Uka4mzvei3p1tCtCwdbIxU
Yt2ae1GV/KGMCxvokGnjcVUi8Tty42jUHPOgg1O7hHHA2j60zceqw4pDB1KK
2yej34ek/EKG/+NNh1xtnWfYpA+VnW0U0vejw0jqcRlw6UMSYQFGUkF0kB00
Teq634dK7rx+XR5NB+73xO95Sv1I6L1ZITOHDmydkZA5hQGUxfRK7huig/bk
45e8XUOopDHf+eVPOtTclbFTPzyEPoRydeNH6LDvvj/L1XUIjXb5NOmN00H0
VZGnzNUhtCnVTyJmig4dTZrh6vVDqFLm3NUNggRQLf3XtjkMox5aWPBFkoCu
P8Sd21E/kdJgiouCAwHmmiotb6RGkZjvFlqfIwE1nL/ijeqjiG+uNb3AiYBW
rtzkL4NR9ENctsfYhYANrUJzvq6jKG9zvG2AJwEOsrtELV6NIoi4bN50noD6
xDfzOR5jyIXy0I+9tTivUtR8lScXWRcs/2KdQkBIaX7Zv2e4yFT/cSCZSsCq
vJ6s0itcpGXWX1R6j4D4b6uJs6lcNO3vqDn8kIAF7P3sdA0Xxby1JI2fE6A0
Li7lrTGOCk9sE1vSSIDT60SD2plxVENVpUw2EfArxalDSngC9Q+aqfd/JsCI
OGPlIjeBFD0d4eMXAjI3NKlu1p1AV/wv+yb1ELAz7KZ3KGcCHQ5/37J6nACT
sdnzb/sm0EzWoXsWEgx4HuD73LtrEhn+9NTKMGOAJnDynvDz0G0bsQv+5gzI
zD1akiXNQ9zqvPe7LRiQYUnb+JTkobsZY05DhxjAiBNDv3fz0Ky9T5KGPQO4
9vMZejE8VFTvN1PizgD3GTublwp/EKv4fGVtJAMKDZfKye6YQkGksuS9qwzQ
I542K1pOoebEMnvvGAZEnMns1XadQpe8/vKkEhiwOeGmxo3YKdS56uJq65sM
UDEJ3LW2Ywol37kU15vJgO2iH8IKz04jodAo6z/lDKiICj+QWDmDItRlro9V
MkD8jpBKTscMWvbpbu1AFQO+P7B42j4xgwSUigzbPizyy61vBBOziO9557oX
jQxozn9a2HFxFk0N6iw538uAazbJgQswhwbNOx/PL2ECn/X0yuuf/yLXP24/
eEuZEIK1PZ+O/UX9aZOqY7TFeldN1E/hefRjWOhGlzATFsRoQTnb51H3FZ1g
LMmEtSPjUs6P51FbSaTFJYIJRN1ow+fLC+g9XWeWtoMJA98+XS96yIdXPVCi
/TZkwgve+Y0bn/PhSKaA+I9dTMiUv/69ooIPm1CfGeUmTEjGQXdW9PDhqrWB
e4PNmbBVN37GSHkJLt9UepvnwIR627UZvklL8Mt9O/UGgpkQJFk5KH6dHz85
c9D/XRkT6hx8L+S8FsAmDw+yk18zIfJW7fq+OgHc13RQ+ARmgszFkxyNHgGs
qmmZtlDBhH0h+W1jS2k4vs/y7aaPTOiIPtipuZeGfS0Oy2Z+YYKSkhG78AsN
662zeR7KY8JUrHwynSaIm21sLu6fYgJZ8S3KTV4Q+0TY7FGZYcK7o8eG3qwV
xNm9Nt9K/i7ecyhrzWMLQax0+wiNK0BCWizH1/S+IJ6n2R06Kk3CxXv0VSM7
hHBl19Hf+lokMB2zyuSvCeNIoz25mhtIuD7CfyrkkTDel6PjTOqSEKC7ddkC
EsafA4Q+i+qR4PJni/OOMWHcL/q0qJtNgqGHmN43s+VY2IDmF76fhD+CPvvD
pFZgs1s5Ew0cEjQvGv00eCKCpeaTsqu8SVgYCizKrxLBLcdDnEp9SRB7xHU1
6BHBDpqHGjMCSGiwOjaZvlIUe1fNFwYGkyBy2PNk3iVRnPjrgI9K3CIvXRxX
7SCGW82nxtxySci3iJtxkpPAbU4zrgb5JLDP/SN/mCWB2/3musQLSYh6pTp9
SEcCf73FV19cRILqFjWtoP0SuLtbqECgjASVUzXoeKQEHvJW8P7nAwnBTZ9a
Hs9J4NkEfW7rwCJfyXvlOiaJ1RqCuLsZLFCL7PII5ZPBfK+/bpYkWVB8InhT
gaQM7s02uNjBYsF2rh1nlCGDH16ZE/VezYIPCp3HbhvJ4HV6QWtva7HgwZGT
P7OjZbD+vfMuP7ezwELU2v29oiy29Dz3Nd6WBfxJyXcdjVbiTUfamUfsWbD1
g3RqivVKLGes7046sOCb+7Ol/e4rcTt9ZrrEiQXWTU62hYkr8bHms3K9J1lg
c3kIlHtWYs7Wsxa6Z1jQrCMSahkqh6OEz7xru8EC3jPJ6PE6eZyoUf73fTIL
tL9OptkMyOPUgyI6pbdYYJ7MHPgyL48L0v5JS0tlQburbxdTQwG3aL/3dcpg
QYjB+TXfYxUw44iiyr/PWFBXIEIaWSjisuwyn4VGFpSPJ9UIjivhqrplWdzm
Rb7BXlRSRBnX/TL/2tPCglxHrjKoK+Pe7X27K9tZcFzonav0UWUs1CSqHNW7
uJ8xx+5JrTI+NHu0SmqCBW7DBryW5yr4KP3x7NJfLEj1lzb43KSC3YwmtX7/
ZsEYe+lyqQkVHBQfcad1mgXR5ra1BzRV8QNmgXfqEgouWd8zZeeq4lHTJUqU
JAXVHjdfOr5Uw7oqxyV4UhRsU4rZ8bBDDZ8fraRVyVCQYfXx7om/aljoWiTX
WZ4Cg/SpGF2CjokW8apMtcV+Ud7om5N07JblU+pPUCDpIT6Agug470xTgRGT
gp0ZCllEAh3rK92800dR8Dz4mJ5GCR1bOqr6sDQomCb2J7iLEThFO8TltyYF
lFlE0BUWgXv4e23falPQ+XiPktU2AnMyM3c7b6TAfU5V2ceLwEUBggYbN1OQ
oPjlbm8UgWeNT2rTtlCwqWWF2PFMAkcOr1PONKDAYpgvUaSbwJ9K4yT9t1Ow
fyj8U8gCgWVjucuMgIJH2avrUukMbHfUYk7GkIL7D9urbu9k4AeaReM/dlIQ
zbflv2VuDDzIt3KgyIgC+wrXIZsEBtZoDPx6xZiCMc2J6i8vGdgv/UuD5R4K
RDqf1KNBBi7121pNmlKgH5//qUiRifl3p5X92keB8+nuU8kHmNhEbqGw0owC
jrZSfXwcE8cNOmbdMF/0M9FNNmxi4uYX5aknLCgQC2xqE2OQWDGaTNS1pODF
ZJ1GajCJj9mFRwgcpqA7acZ4epTEj9YPBjVbUeBjikosgll4dH6Pb4YNBS7L
aWmSRhTWrc9x9bOlFv/LrjkhRh2fvy9qv8ueApsYe1qTwDp8YtOJct/FPIxd
aiqZoon/B3t+cqs=
           "]]},
         Annotation[#, "Charting`Private`Tag$247801#2"]& ], 
        TagBox[
         {RGBColor[1, 0, 0], AbsoluteThickness[1.6], Opacity[1.], 
          LineBox[CompressedData["
1:eJwdUHk01W3bPckJZc4szvw7RObKI3WuFKk8SCqaSBkKx5CpQhqMqSRTogkp
MiYvUfedDBV5ZA4ZM5axOiHD1/r+2GuvvfZe+1rXpjl4WDnykUikhr/4f97x
xkc68uY2eRONj4vOIajoytKdS+NunH5rE3svjxCkndwUbjQeyClI4tiO+IUg
T9brJfp4NOfEkPSV3tAQJOaqa7B2PIWjkrSlfy4tBPWITBxaM/6MY/KKqdXY
G4J22dU6CYyXc35O7eQwj11CfwQMuOTxOo5h/ZJllv1l9Ppu4duzzG6OaYw6
s+fdVSQm0lKtc2qI03OEsNi3LxwdMTdknL41zhGT7nTWUohCubJGcWo5M5zk
r13kipDrqPXStmq6BY/zKSZfa01UDGrfkl33a9s8J6S4s5ZbGotGij/ecF63
xPE8Iu6ix45HDQeY+FknCeZGO96EFyUi+Vn5tLUNfJC3L8voalMy2tRWlmqQ
xg93PnmoBSndQx0J+jwt91Ww72yx9qHuB8g1eFxf+rggzM71d9dLp6GGR+a3
SzesBsPIjqQa1wxEnxxu28sUBmdTdn6f6RP0R/Ho+RwJUVhDNYt2PZ+NnoQG
6v33RQzUQ9paz7TnogfXzrh5jIhDbGPMnsygAtQ647bn0CcJGA4od9DOfY5W
cq8pFX+UhHCla9eT7IuRj23i/cCqtbDeqKZK2LkUmZ88tyHtmRTUJq7KXJ1a
jiiX/PMhUxqSX2m8696D0ZFXeznbbslArZHtwPPTFajjtEhQmp8sTLH1zrLe
VSKL9d/yLnrIQbbnBj2lshqkKXR/ouyQPBwcXQy6PvQBkRe4dI/9CnCwNaf2
ZG89otipk6P2KMJoxe6SR//7hNJ60Q9+7XUQPucq/49OM1Ly82jjrVcCzbir
sxOH29CK9b+qTaWUwSDmzLmUzx0olsfN6ZRVBrxFMTxipAPR347c5ioqw4ZA
xqvg3x1o59Eu+zi6Mnht3FETKd2Jwm68ne/RUgbrxrO2iladaM2PWxr+/ypD
Jpf3Tu9jJ5Iu10jICFMG+QNGPaG1XUjV3MWRb04Zit80Ns6MdaPV14rZAwvK
4JgZ7bR1qRuN1fCPvSVR4L8hrnKiRA/K2v6QGypIAQG9OYMA/R6kvrHDX1CO
AqJ3v4/PhPUgrXVmUaKbKXD9psNRt7W9SH9MM0/BlwLmheZaHqW9aFfY71md
aQq4nBc/M03pR48Ufbd8+kmBkqzd1bz1/WghfybIY5YCZswPNfyb+lF+5zjf
s2UKWLlEdhuY9aNoOe8wSQEqtAfF24if60e/3F1irklTwdZY6bpLcz+qljuQ
HqRDhQxbtyjx2AHkwtWoO+FGBYcO8V1+aoNoq9ehzkNcKjAlpwalDAaRpE/I
2L+eVMjR1n2OTQdR+blGQQMfKoynnJQCp0EkHupnLBlIBemRvfE9DwdRyd3X
ryuuUWFqIHYgV3EICb43L2BkU4GjOx6yID+MMhkeCYOjVND+8fQlb+coKmnM
c3z5jQp196SOsg+Oog+XpvRujlPB7KEvy9l5FE30eDXpT1NB5FWRu1TUKNqU
4iMePUuFzibNMHbDKKqUOh+lI0ADonXo1la7MdRHDg2+yKRBz2/a3TuR35Di
SLKTvB0NLDWVWt9ITiBR73/Ig/Y0qOMuijWyJxBpoS0t34EGbVOyP34aTqCv
YtJ9u5xooNMmuODtPIFyN9884udOAzvpnSJWryYQhF+xbLpAg4bYN0vZbpPI
iXAzuJ70t69SxFLFfQrZ5K/+bJNMg5CyvPLvAVNor8FTf2YKDVRy+zLLrk4h
LfOhorL7NLj5RZV2LmUKzfnaa449psEy9nx+tm4KRVdZM3e9oIHitJikp8Y0
Kji1VXRFIw0cXscafpyfRnVEdfKPJhr8THbolBSaQUMj5uyhFhoY0wIOOcnO
IAV3e6j9TIMMnSblzXoz6KrvFe/4PhrsCE30vMSdQQfD3reqTtPAdPLPharB
GTSfeeC+lTgdXvh5v/Ds+YGMvrlrpZvTQRO4uc/4eOiOrWiQryUdMnKOl2Su
5aGpmtz3JlZ0SLcmbyxk8tC99EmH0QN0oN8QRb9MeOjPMa94jWN0mDq2lK4f
zUNFDT7zJa50cJ0/avtS/jdiFV+o/BhBhwKjlbLS22dRIHOdxP0oOujTCpsV
rGdRc2z5Mc9oOoQHZPRrO8+iyx6LPMkYOmyOSdSIuz6LulUuqtok0kHJ1H+n
WucsSrh7+UZ/Bh22iXwILTg3hwQvRdr8rqDD28iwfbGV8yicLXV7spIOYncF
lbI759Gq+nsfh6vpMPDIqrBjZh7xKxYZtX/4m19tExdM+4NIL7rVSxvp0JxX
WNB58Q+aHdFdcaGfDrdsE/yXYQGNWHY/XVrBAJLNnMztlkXk/NvlK28lA0Kw
tnvh5CIaSv2hPEn+6/fURX4TWkJfxwTjeoQYsCxKDszetoR6r+oGYwkGqI1P
Szo+XULtJRFWl2kMoP038anlyjJ6T9X9Q97OgOEv9beLHpOwyiNF8i8jBvTx
Lmzc+IKEIxj8Yl93MiBD7vbA27ckbEq00CtMGZCAA++u6SPhajX/PcGWDNii
d3PeeN0KXLGp7A7PjgENR9TSveNX4JdmO/SHgxmwXqJyROw2H34WsN/3XTkD
VK28g7Jf82PTx/s5Ca8ZcCby44bB//jxYNN+oVOYAVrc01yNPn6srGmduvyW
AVzXvPbJlWR8c9C6alMtA6zc9ndr7iFjb6uD0hmfGVDfvJNT8JmM9dVtX1zi
MeD7FtkEKlkAN9vaXrSYZYCKRVeki5wA9gq33a00z4DUKrvRN2oCOKvf9kvJ
IgMs5zLWP7USwIp3DpOn+JnAX+bqvfehAF4iHz1wfC0TWHkKKuPbBXFlz/Ff
BlpMMNh2o1zulhCOMN6do6nDhBvGw6dDnghhs2xdR6YeEzqr161aRkK4xU+w
RUSfCa/UpR23TwrhIZHCol7OX13VvvmL+WosZEj2CbNggrkFySJUcg02T8qe
+cRlQuiX06OGz4Sx5FJ8VrUnE3YFexbmVQvj1pMhDmXeTHCNLHU07BPGdpoH
GtP9mLCy9NVUmowI9qxeKvAPZsLW8XzH3MsiOPbnPi+lG0z4EGQWXmMnitss
ZyddcpiA5S5/d5AVx+0O886GeX//MfIXOsgSxx0+Cz1iBUwYTa4YOaArjruS
SA3FRUyIaJBSCrQQx729gvn85UzQGRF5fDJCHI96yns++MCEqkfST54uiOM/
MQZTbcNM0GvapOI8KYEpnwKnTOgsOLHDa+4CSQqTXndtlmCyYOuw8MksCSnc
n2V4sZPFAlNFP70RuhR+fHVBxFOVBQb+S8axxlJYXT9Q7Y4WC5Zvv3z68JoU
Nrh/wenbtr9+WXltqYI0tnY/33XzCAtMmrU79Yxl8KbDHYzDx1jACxWadbWR
wbK7DFyZdizoSoqxKHKVwR3U+bkSBxaMVYd+D4iVwSeaz8n2n2ZBXvyq2KZe
Gczdcs5KL4AFClH7bLtCZHGkUMC79jgW8FfWGOTUy+FYjYrF9wksuPzHYHhp
UA6n7BfWLUtigWjL4A7nRTmcn/ogNTWFBdpBO50C1eVxq/Z7b4d0FuyTufb6
5TV5TD+soPT9+d97Qnwhd80VcHlWuddyIwta+Qambw4p4om9KxQJCQLsb2vU
Pz5FwXpKJ8V5kgSUGT0WPhlCwRcmKsnVUgTssIkK0E+hYMFbEVOOcgREtMno
aTZTMK1VrDqDQoB/WbZdJp2Kre2VvVgaBMzVy+7ZmEDFZT5baph7CejbVB9+
PJyG+UxSy3+aEeCYbOI5lEDDprLLBZXmBHwwXfAKfEzDzaUVKaesCEgtPPqz
sYqGJ5Z2e6fbEiBWvPm4GpmO6ZE2SkwXAi4lWm+OD6PjiFTfs4xQApwYdIHs
OAZ+/E7nuGo4AePO93JlnjBw5Y9JU81IAnIkE8kJZQxM2nNGect1AmLfqEs2
9DOwP+/4e6t4AoaLMjt1dZjYycKUcjmDgNWVA+p1zUy8Y4VibW8VAU/uGqW1
qBLYXr39xVANAcnSJ0V6OQQOPhT/4Pt7Agosjw+QDhL4ZY6Y3+xHAvCaav2w
ywTWOcxPE28lgNq43f1RF4Gpz8f9OEMEqPtGmBvEs/G27qwTxiN/92lqKS55
xsZHhVzM9o4RkOjfcs6iko2T7PpphyYI4ERPl1b/YGMx4bY6Lo+Ajb/Yx/r2
q2D1zXH/85klAA5efM92U8F7HPY9Oj9PAOm0o27EVRUcVlLrH7ZEgO/OM5Sk
Fyo4fSDCIZrEBuHCG2Bar4IrRE3+jeVjQ9zBmntrh1Vw7z8r9ZP42dAlpJQy
v6yCl05h+r1VbJhWbUtblFPF/wf24zx3
           "]]},
         Annotation[#, "Charting`Private`Tag$247801#3"]& ]}, {}},
      AspectRatio->NCache[GoldenRatio^(-1), 0.6180339887498948],
      Axes->{True, True},
      AxesLabel->{
        FormBox["\"time\"", TraditionalForm], 
        FormBox[
        "\"\\!\\(\\*OverscriptBox[\\(p\\), \\(_\\)]\\)\"", TraditionalForm]},
      AxesOrigin->{0., -22.2404901552233},
      CoordinatesToolOptions:>{"DisplayFunction" -> ({
          Exp[
           Part[#, 1]], 
          Exp[
           Part[#, 2]]}& ), "CopiedValueFunction" -> ({
          Exp[
           Part[#, 1]], 
          Exp[
           Part[#, 2]]}& )},
      DisplayFunction->Identity,
      Frame->{{False, False}, {False, False}},
      FrameLabel->{{None, None}, {None, None}},
      FrameTicks->{{Quiet[
          Charting`ScaledTicks[{Log, Exp}][#, #2, {6, 6}]]& , 
         Charting`ScaledFrameTicks[{Log, Exp}]}, {Quiet[
          Charting`ScaledTicks[{Log, Exp}][#, #2, {6, 6}]]& , 
         Charting`ScaledFrameTicks[{Log, Exp}]}},
      GridLines->{None, None},
      GridLinesStyle->Directive[
        GrayLevel[0.5, 0.4]],
      ImagePadding->{{18.73469387755102, 27.999999999999943`}, {21., 
       21.99999999999997}},
      Method->{
       "DefaultBoundaryStyle" -> Automatic, 
        "DefaultGraphicsInteraction" -> {
         "Version" -> 1.2, "TrackMousePosition" -> {True, False}, 
          "Effects" -> {
           "Highlight" -> {"ratio" -> 2}, "HighlightPoint" -> {"ratio" -> 2}, 
            "Droplines" -> {
             "freeformCursorMode" -> True, 
              "placement" -> {"x" -> "All", "y" -> "None"}}}}, 
        "DefaultMeshStyle" -> AbsolutePointSize[6], "ScalingFunctions" -> 
        None},
      PlotRange->NCache[{{0., 
          Log[100000]}, All}, {{0., 11.512925464970229`}, All}],
      PlotRangeClipping->True,
      PlotRangePadding->{{
         Scaled[0.02], 0}, {
         Scaled[0.05], 
         Scaled[0.05]}},
      Ticks->FrontEndValueCache[{Quiet[
          Charting`ScaledTicks[{Log, Exp}][#, #2, {6, 6}]]& , Quiet[
          Charting`ScaledTicks[{Log, Exp}][#, #2, {6, 6}]]& }, {{{0., 
           FormBox["1", TraditionalForm], {0.01, 0.}}, {2.302585092994046, 
           FormBox["10", TraditionalForm], {0.01, 0.}}, {4.605170185988092, 
           FormBox["100", TraditionalForm], {0.01, 0.}}, {6.907755278982137, 
           FormBox["1000", TraditionalForm], {0.01, 0.}}, {
          9.210340371976184, 
           FormBox[
            
            TemplateBox[{"10", "4"}, "Superscript", SyntaxForm -> 
             SuperscriptBox], TraditionalForm], {0.01, 0.}}, {
          11.512925464970229`, 
           FormBox[
            
            TemplateBox[{"10", "5"}, "Superscript", SyntaxForm -> 
             SuperscriptBox], TraditionalForm], {0.01, 
           0.}}, {-2.3025850929940455`, 
           FormBox[
            TemplateBox[{0., 0.}, "Spacer2"], TraditionalForm], {0.005, 
           0.}}, {-1.6094379124341003`, 
           FormBox[
            TemplateBox[{0., 0.}, "Spacer2"], TraditionalForm], {0.005, 
           0.}}, {-1.2039728043259361`, 
           FormBox[
            TemplateBox[{0., 0.}, "Spacer2"], TraditionalForm], {0.005, 
           0.}}, {-0.916290731874155, 
           FormBox[
            TemplateBox[{0., 0.}, "Spacer2"], TraditionalForm], {0.005, 
           0.}}, {-0.6931471805599453, 
           FormBox[
            TemplateBox[{0., 0.}, "Spacer2"], TraditionalForm], {0.005, 
           0.}}, {-0.5108256237659907, 
           FormBox[
            TemplateBox[{0., 0.}, "Spacer2"], TraditionalForm], {0.005, 
           0.}}, {-0.35667494393873245`, 
           FormBox[
            TemplateBox[{0., 0.}, "Spacer2"], TraditionalForm], {0.005, 
           0.}}, {-0.2231435513142097, 
           FormBox[
            TemplateBox[{0., 0.}, "Spacer2"], TraditionalForm], {0.005, 
           0.}}, {-0.10536051565782628`, 
           FormBox[
            TemplateBox[{0., 0.}, "Spacer2"], TraditionalForm], {0.005, 
           0.}}, {0.6931471805599453, 
           FormBox[
            TemplateBox[{0., 0.}, "Spacer2"], TraditionalForm], {0.005, 
           0.}}, {1.0986122886681098`, 
           FormBox[
            TemplateBox[{0., 0.}, "Spacer2"], TraditionalForm], {0.005, 
           0.}}, {1.3862943611198906`, 
           FormBox[
            TemplateBox[{0., 0.}, "Spacer2"], TraditionalForm], {0.005, 
           0.}}, {1.6094379124341003`, 
           FormBox[
            TemplateBox[{0., 0.}, "Spacer2"], TraditionalForm], {0.005, 
           0.}}, {1.791759469228055, 
           FormBox[
            TemplateBox[{0., 0.}, "Spacer2"], TraditionalForm], {0.005, 
           0.}}, {1.9459101490553132`, 
           FormBox[
            TemplateBox[{0., 0.}, "Spacer2"], TraditionalForm], {0.005, 
           0.}}, {2.0794415416798357`, 
           FormBox[
            TemplateBox[{0., 0.}, "Spacer2"], TraditionalForm], {0.005, 
           0.}}, {2.1972245773362196`, 
           FormBox[
            TemplateBox[{0., 0.}, "Spacer2"], TraditionalForm], {0.005, 
           0.}}, {2.995732273553991, 
           FormBox[
            TemplateBox[{0., 0.}, "Spacer2"], TraditionalForm], {0.005, 
           0.}}, {3.4011973816621555`, 
           FormBox[
            TemplateBox[{0., 0.}, "Spacer2"], TraditionalForm], {0.005, 
           0.}}, {3.6888794541139363`, 
           FormBox[
            TemplateBox[{0., 0.}, "Spacer2"], TraditionalForm], {0.005, 
           0.}}, {3.912023005428146, 
           FormBox[
            TemplateBox[{0., 0.}, "Spacer2"], TraditionalForm], {0.005, 
           0.}}, {4.0943445622221, 
           FormBox[
            TemplateBox[{0., 0.}, "Spacer2"], TraditionalForm], {0.005, 
           0.}}, {4.248495242049359, 
           FormBox[
            TemplateBox[{0., 0.}, "Spacer2"], TraditionalForm], {0.005, 
           0.}}, {4.382026634673881, 
           FormBox[
            TemplateBox[{0., 0.}, "Spacer2"], TraditionalForm], {0.005, 
           0.}}, {4.499809670330265, 
           FormBox[
            TemplateBox[{0., 0.}, "Spacer2"], TraditionalForm], {0.005, 
           0.}}, {5.298317366548036, 
           FormBox[
            TemplateBox[{0., 0.}, "Spacer2"], TraditionalForm], {0.005, 
           0.}}, {5.703782474656201, 
           FormBox[
            TemplateBox[{0., 0.}, "Spacer2"], TraditionalForm], {0.005, 
           0.}}, {5.991464547107982, 
           FormBox[
            TemplateBox[{0., 0.}, "Spacer2"], TraditionalForm], {0.005, 
           0.}}, {6.214608098422191, 
           FormBox[
            TemplateBox[{0., 0.}, "Spacer2"], TraditionalForm], {0.005, 
           0.}}, {6.396929655216146, 
           FormBox[
            TemplateBox[{0., 0.}, "Spacer2"], TraditionalForm], {0.005, 
           0.}}, {6.551080335043404, 
           FormBox[
            TemplateBox[{0., 0.}, "Spacer2"], TraditionalForm], {0.005, 
           0.}}, {6.684611727667927, 
           FormBox[
            TemplateBox[{0., 0.}, "Spacer2"], TraditionalForm], {0.005, 
           0.}}, {6.802394763324311, 
           FormBox[
            TemplateBox[{0., 0.}, "Spacer2"], TraditionalForm], {0.005, 
           0.}}, {7.600902459542082, 
           FormBox[
            TemplateBox[{0., 0.}, "Spacer2"], TraditionalForm], {0.005, 
           0.}}, {8.006367567650246, 
           FormBox[
            TemplateBox[{0., 0.}, "Spacer2"], TraditionalForm], {0.005, 
           0.}}, {8.294049640102028, 
           FormBox[
            TemplateBox[{0., 0.}, "Spacer2"], TraditionalForm], {0.005, 
           0.}}, {8.517193191416238, 
           FormBox[
            TemplateBox[{0., 0.}, "Spacer2"], TraditionalForm], {0.005, 
           0.}}, {8.699514748210191, 
           FormBox[
            TemplateBox[{0., 0.}, "Spacer2"], TraditionalForm], {0.005, 
           0.}}, {8.85366542803745, 
           FormBox[
            TemplateBox[{0., 0.}, "Spacer2"], TraditionalForm], {0.005, 
           0.}}, {8.987196820661973, 
           FormBox[
            TemplateBox[{0., 0.}, "Spacer2"], TraditionalForm], {0.005, 
           0.}}, {9.104979856318357, 
           FormBox[
            TemplateBox[{0., 0.}, "Spacer2"], TraditionalForm], {0.005, 
           0.}}, {9.903487552536127, 
           FormBox[
            TemplateBox[{0., 0.}, "Spacer2"], TraditionalForm], {0.005, 
           0.}}, {10.308952660644293`, 
           FormBox[
            TemplateBox[{0., 0.}, "Spacer2"], TraditionalForm], {0.005, 
           0.}}, {10.596634733096073`, 
           FormBox[
            TemplateBox[{0., 0.}, "Spacer2"], TraditionalForm], {0.005, 0.}},
           {10.819778284410283`, 
           FormBox[
            TemplateBox[{0., 0.}, "Spacer2"], TraditionalForm], {0.005, 
           0.}}, {11.002099841204238`, 
           FormBox[
            TemplateBox[{0., 0.}, "Spacer2"], TraditionalForm], {0.005, 
           0.}}, {11.156250521031495`, 
           FormBox[
            TemplateBox[{0., 0.}, "Spacer2"], TraditionalForm], {0.005, 
           0.}}, {11.289781913656018`, 
           FormBox[
            TemplateBox[{0., 0.}, "Spacer2"], TraditionalForm], {0.005, 
           0.}}, {11.407564949312402`, 
           FormBox[
            TemplateBox[{0., 0.}, "Spacer2"], TraditionalForm], {0.005, 
           0.}}, {12.206072645530174`, 
           FormBox[
            TemplateBox[{0., 0.}, "Spacer2"], TraditionalForm], {0.005, 
           0.}}, {12.611537753638338`, 
           FormBox[
            TemplateBox[{0., 0.}, "Spacer2"], TraditionalForm], {0.005, 
           0.}}, {12.89921982609012, 
           FormBox[
            TemplateBox[{0., 0.}, "Spacer2"], TraditionalForm], {0.005, 
           0.}}, {13.122363377404328`, 
           FormBox[
            TemplateBox[{0., 0.}, "Spacer2"], TraditionalForm], {0.005, 
           0.}}, {13.304684934198283`, 
           FormBox[
            TemplateBox[{0., 0.}, "Spacer2"], TraditionalForm], {0.005, 
           0.}}, {13.458835614025542`, 
           FormBox[
            TemplateBox[{0., 0.}, "Spacer2"], TraditionalForm], {0.005, 
           0.}}, {13.592367006650065`, 
           FormBox[
            TemplateBox[{0., 0.}, "Spacer2"], TraditionalForm], {0.005, 
           0.}}, {13.710150042306449`, 
           FormBox[
            TemplateBox[{0., 0.}, "Spacer2"], TraditionalForm], {0.005, 
           0.}}}, {{-18.420680743952367`, 
           FormBox[
            TemplateBox[{"10", 
              RowBox[{"-", "8"}]}, "Superscript", SyntaxForm -> 
             SuperscriptBox], TraditionalForm], {0.01, 
           0.}}, {-11.512925464970229`, 
           FormBox[
            TemplateBox[{"10", 
              RowBox[{"-", "5"}]}, "Superscript", SyntaxForm -> 
             SuperscriptBox], TraditionalForm], {0.01, 
           0.}}, {-4.605170185988091, 
           FormBox[
            TagBox[
             InterpretationBox[
              StyleBox["\"0.01\"", ShowStringCharacters -> False], 0.01, 
              AutoDelete -> True], NumberForm[#, {
               DirectedInfinity[1], 2}]& ], TraditionalForm], {0.01, 
           0.}}, {-25.328436022934504`, 
           FormBox[
            TemplateBox[{0., 0.}, "Spacer2"], TraditionalForm], {0.005, 
           0.}}, {-23.025850929940457`, 
           FormBox[
            TemplateBox[{0., 0.}, "Spacer2"], TraditionalForm], {0.005, 
           0.}}, {-20.72326583694641, 
           FormBox[
            TemplateBox[{0., 0.}, "Spacer2"], TraditionalForm], {0.005, 
           0.}}, {-16.11809565095832, 
           FormBox[
            TemplateBox[{0., 0.}, "Spacer2"], TraditionalForm], {0.005, 
           0.}}, {-13.815510557964274`, 
           FormBox[
            TemplateBox[{0., 0.}, "Spacer2"], TraditionalForm], {0.005, 
           0.}}, {-9.210340371976182, 
           FormBox[
            TemplateBox[{0., 0.}, "Spacer2"], TraditionalForm], {0.005, 
           0.}}, {-6.907755278982137, 
           FormBox[
            TemplateBox[{0., 0.}, "Spacer2"], TraditionalForm], {0.005, 
           0.}}, {-2.3025850929940455`, 
           FormBox[
            TemplateBox[{0., 0.}, "Spacer2"], TraditionalForm], {0.005, 
           0.}}, {0., 
           FormBox[
            TemplateBox[{0., 0.}, "Spacer2"], TraditionalForm], {0.005, 
           0.}}, {2.302585092994046, 
           FormBox[
            TemplateBox[{0., 0.}, "Spacer2"], TraditionalForm], {0.005, 
           0.}}, {2.995732273553991, 
           FormBox[
            TemplateBox[{0., 0.}, "Spacer2"], TraditionalForm], {0.005, 
           0.}}, {3.4011973816621555`, 
           FormBox[
            TemplateBox[{0., 0.}, "Spacer2"], TraditionalForm], {0.005, 
           0.}}}}]], {321.85199129458766, -67.49138014351566}, 
     ImageScaled[{0.5, 0.5}], {185.16560763720668, 128.5550097971727}], 
    InsetBox[
     GraphicsBox[{{{{}, {}, 
         TagBox[
          {GrayLevel[0], AbsoluteThickness[1.6], Opacity[1.], 
           LineBox[CompressedData["
1:eJxF2mk4FW0YB3BLlqQICSX7vgtJZ+Z5bBUhW6iQvCSUkkgqISGlkErWo0KW
ZEtSGFKpbNlSqJMQWY7sWd8ZB82Hc67f9b/ve5655zrfjojjKXNnBjo6OhT/
IL5tj/4YXly0weiWr+8CtqNcc//s2Nw6ITH9z8f31MztG/lnL4XnbLGUfw7/
e0NSueKfX0Rp2jsE/TNv5a1abM0/70G/+B8Zt1o1v8kUy7rJA6uWPhv4qmDO
ctU5z9J0tYYtVt0STn5Q+8f833kuqDejFLNVmwRpqDxpMl11zE6+GtP8/as+
n/r3K8Nt41WTNYPv193bt2qd6d6cmDSDVTcOX3blvb5n1Y/YK5vybuuv+r+j
Wj9Zz+iuOrEr3ODQIe1Vb+ddWx5ei66ateW4eluU1qrRxHJNtqB/9nLmJZHO
/PO3idc6ZPMVR5IKeIVMj3OvmEzq++ZtEcf4z9vSa6xqxnauOmyHn51y84of
k+xtWtymY1ZcTIoRlveQvfrP7/uCPG29V4yR1M4r+2IHVlxFctUOvTCqv+Jq
UtLab/7iGiuuITV/UguyklxxA2lt3PWrYbwrbiKhjl1hJcwrbiWdld15Y3BS
c9lfSRmjt25t+7Xib6RvJb3Rpp9X3EXiuYLcDXq34h6Swb6Y+4XPlx3QR/Ln
HkjoTV/xIKmwXZvMF7viEdLvh7EPDcNWPEYSOkFNu+i7bGySZKm2OzPn+Eo+
QwqfS3hCsVm53yKpvGosl8tgxQzI+A3DQr2dy6asQWQPpDz3kVk2ZEWOCE6X
POZfMTsS02NS9nXtynxO5MOT1Ar2mR00C3Mji95zVejvZUNeRA21qD79ddkU
fsSNOfPjgw/LptuGJNfR1TeXLPu0CNJ817qROWvZmuII25GcFs34lVwKgVJM
X9yuL1tZDvGmHu5IuLDsACUk83n+9zr3ZeupIpTLa3/S2S5bWh3ZtNehV9Vo
pV4TMeR83u9EWrYNCQloWz90V37ZxyDyjOw0Ur112dM6yO/jL8dm2Jc9rI8I
q3BNyc9rLPcbIAf+Hp+xH1r2XmMkvKJ8PrJz2X2mCHaNl/517bKDLZAJs5Nr
JkqXHWKFyApUsUjlLHvmIOLQJbDuYNKyJ+wQY9v4Ac0ImgN8jyJarVtq+C4u
50ecEEnThOxpt2WXuiDcH7ZGtB1cdro7QqeXeLJ473I//2lksFTQJHYHzdir
M8iXHUmKvpI0wxpv5G3eNg6bTcv9B88jBXLJ1B1rlvt9LiHkVKGGzWPqNAsG
IhFC5NypHzRDyhXE775w1OcGmh24QhEX7hTP5+U0070JRywjRMzv5Syb/RYC
WR6onktc9mIUohAoym19Y7n/awwiMPtgTOPC8nypWITZW6yZ141m8mQ8Mjb8
sHDShmZhRTJCOS5+p3UPzabPHyC1XY+8izRobniYipTYSljdlaD5NEMGkt6a
quHDQ7N0dzYSYyq52YqRZvmcXCTwQ9qU+qga7X6wAPHQk2rb9INmPo0i5FBZ
evFEPc3CiS+QPZrS91vKaIYhpYha/uPzz57QrMZQgQjLyxy6k0Bz3N3XyPq0
DC3v68vzb7xFZoRktxzwo9ly9D3y637mrJorzcWfa5FmbrkOHhuag6Q+IVhE
1qvx3TT7FzUhT1jkE5vVaX7wqBWJC8y+VChOs+3iFyRkVt4+hpvmiZZOxMv7
CXqWgeaerT8QB6qCkOWf7Us2TP6JGLvmLG6n0Gx7qRfR+qlI4a5fcsCn1/2I
lN1TbKyUZu7AIYTns1JKUzbNpV0jCL1ZbmBBPM1vzcaQ4Q/KjrfDlwxF+SaR
r3p5Ol7naXme9l/kXZmKmMVxmrvb55BCzXzG7dZLJk/50aHkfNVurt208wQ2
MKAR8gVVo2q0ej1fJtQvbXtqoxhtvtYlVtRFuPBqPhctrxpYh1rGqR2Lpqf1
d37iQLV5nu0+M6K6VP9QiAtVvKkuZf59yco/H/CgW1iLWFTraHnexc0oa5BG
38bSJTtYFgug47NF1X+yaPX+jtvQH947Mj7FLbn6pZ4IWkd9fi3v2pJzHyeJ
oSWumm5RvksOWL9XEk3/WWzo6bLkBo59MmiM3U45M6slU3gK5NHu2NPfAvSX
HDlEUkbVm9OjctWWzDpqp4qGcHzXo4jRcqUqNbTVkHeag3vJYeK+O1CpEOMs
wLBkYdMrWqhvRbD9qT8qS/ffP4Kg1XMvNyZTlkx3uQei/JpjVXX1Sz5hxKmL
unnJ+i6ULfnQ2GV9tCTnqJxizpIz80h70XW/Y7/ZJS557vn+faitRENUxI0l
O+i9NkGzHVj0Sy8seeSImRk6H49OD7otOeTUJQvU5LN31tZDtP6uwQNoEtcT
eyODJf+5l26DUo27N17UXPJZ46LDKLy25U2W1JIFXokeQSOrzH3beQkH6LVd
OIr+WLwmt455KbeIIf+Hqu6q+KY1oUy4YyfzMTTIZzrKrXvJ7bKFx9GmPCX9
uCbCARz38t1R8aFj0+8rl3LjKLZT6FnppKy/eUu5J/d/nuib/1rsZVIIY+kk
Xy+UN5md62DkUv32oQ/e6LGvum/CLi/Vx00c9UWfb7rgW+yx5MFvehdQVrN8
uT67pXq9+Qv+qM2N/m+bjZfMqsMaiGa8E47eQ1qykAnzFXSGwUb/nBxhiJYh
V1FD9NZ0msCS2ysKQ9H482+zWtcSJtPLnQlHP7vOlrKPKhHn2+Z/KQL1pbiK
n2ggTJcUeCoSFbBuC/+YQ5jTaXB/NPqydvcf2QjCAaxrnGNQW71n1uHuhMnV
xoV30YUSsbJ+g6V58e2699FklWhxA2nClOMHBRJQ+Jju+mNmwsJOW0Ay2rXt
1B+WHkXcIy28dinolTud1i6vCZsmqxo+RMXZjcrephDGVF+4p6Jvg0rEJQOW
6q1n3qajLn+lr1+1J8xpWn00E2U9fe9PN4lwZMwVnSdoZi+Tjd4WwheruTVz
0X12Z8se/lXAraku/zcPHWzqEmdsI+wwXtxXgN40NLvuWEQ49uO+dUWoUkX5
n4oYwpH8P52L0YYdijYiXoTptMfmS9AzOQllAWaEY5pOfylFuSXWSVCUCD96
c/IyhhbGn78ONhBm50zVqkStuPr+JA3K4956dZdoFToVZmWz8IEwKuyi9RaN
Xawqs8sgHMlQFlqNavlslygNJWzqinJ8RNsHU65vPSa/9H6tW2vRi/9xjl7Q
IyyQ5uvZgEafOD+2VYKwTkLZ4ic03btrvJSJsFbOj7wm9JX/vkn7XjncfcLU
8Ba0MbRwavEtYT5P1Zuf0V+Rgn/J6YTnenaWf0Hn7ofMaIcRNvdsF+lApbJt
5q8YEE5Rd35LQUnPKhbEZQlf3K2wvws1L5Ole8tGOF923cxP1OXdbXqXAVli
36Hv3vegFxvmGFhrCMvJHq34hUZ/cV6TkY07YKGOs7sfTe+qYzKMIHKrbcbq
g2jjOJn1hgmRe3cavhhB++bXsiko4cZ0UZ/to+g8s9e6Og4iF7fYUTuGcnF2
sJ8akcHz+irmaxOoNL/+Bs5PuAPW0V13nUJR0RyOvDzCLurxnn9RC7nNG82j
CY8G6zyaRf2Rfu4YC9zwjLfxPjoQs9t8k7oabvLT4MocepCx/yVvKw9uuuDF
ckVGUGYjznduQpqoP3K8dg1oPhrBz9eKO2A+hTGCGfS7TQq8KCL87C79aVaw
4HVk66F7RD0wmvNlAzIhKkIJNrjpXlBUWTkAeitOGNmJmyLRsfsDJ7CMZRT9
xo/bITQ4RoYLuKacELs8I4XRCZ8Lr33IDfwzW8SF23Hn2n/7qrUJxBSgkhUv
cY8wT1SN8IKMV+lSjgm4HUDUs3d8oLnuvOwjO8I6JMaureD35y45fRQ3TEh0
lxUCi5R9Cr3bcHNezZ6pEwY8vwsVQxcl8fMN7n4nJApkxwSVpSm4w/yTZK6J
ATgXovIew+1wpf0duwQ4wDSi6paCm5U3+mi2JAjYXKme7Yib71Mt+x5ZcFdY
boexLm4bqWLp3fIgSyZGc1gM9/T6emtXRYCpzu+8tYaYz1Hvc1AZtO46tku5
RwKjk746+DRaBQzo1ZM+vcHN84n+0Q9VQGeiiZ5Jw00hx+TvUQNyDmzahS64
2wTO0x3ZAaCrl86BvbhPV9Y7ce8EVmc6dCelcZveTVDq0QLuF/T1763FXcwp
J99KAgHBObs1f4tjdLELVmgfCu5GbN775QNuS+GGvJsQZN0NMPDLwl1oK/b1
pTZofWxu9OoE7ld1qY7meuDQJg7WF4a412iXNXTqg2+BH18/k8a9Vb+0IXgP
cBwOvZzPjJs9JHGLgQH4dUhv19NuMYwuqYAtSH4fOPGObiqrEjfrjqNDysZg
ZHtp/mMy7m/jBQ42+8E0u4bsA1vcs5Va59nNwcXzoz1JWrilk26ZHrYAdL05
KfF8uL0wDQSzBMHm7naxk6IY3WQBxzWSFVhbLsV/pxm30LDQzU/W4KZcd3NU
Pm5LP6nnAQcBVyw58mYk7tjAHQH7DgMBT37WMCPcx9I7SVpHQFJny+tgWVEs
oHRGvzLXAYgaRl8OZMXzmILm8JajIK3IZJd/rwgWEJhKdWb/D8iJrZvyqxLB
6LYZde+zcgK5t97ln3uAu0PgHSh0BmpzVzzOBuB+4lyxX8oFkFrmek6ScMuc
+qpu5gYw7RcpbgK45/e4ObKdAHo53nYu08IY3eincJvOk8A4dLjZoVAYCyjJ
1h34fRo0jmVG2kXjOeeeVPZFT2Dl4GJ06DRuuerZWlEvYL+T8tpCHq+fVLip
nuANulITLpuyCWNQrqX61JgPqBXP94lrEMLoauuVz9j5gm+tD50j9uI+J9++
++QF0Pt0a2fIGiEsYK57/y+eS4AadscyANuGBWTCoMFGf0C3K1TXS3MbRh5l
Oc62LxCw8tC9PDEuiAk7BwalmASBjUO+qsdyBbGAjV+EfY5cAaLJbiIHpQUx
sqXgx/VZV4Gc789Y8+6tGHm2/MZEbwhQM7PlNCLjjlUnOamGAX1Gk0WUbyuG
6QWlGc6EA5OOtz6azVsw7M1WCWbfG8DqGRhWidyCkSnNLA0sN8FxF5VOcdYt
WECPIptwbiQ4DTMtt1UJYJEHLs6J3YkC5/nFajYHCGAOh1reRwZHg/CPPC/Z
pvkxhx2DXALBMSD6UYTqmkJ+jJPe1GAi5g6Iv8ScOX+KHwtwGygoyrsLspWm
Y0d+8WHCf/Se+3HeB3W3231aP2/GTDf/B7U8kkB5lIG4RexmDHumwNZQn4y/
/+ef6m02Yw6+250Nkskg6vpt+fdfeLHc+gSzANEHIOga/Vf9OF7stMn5zpzh
B+BM6KnQykO8WBspqlai8iGwvLKv62X7Joz1xeWn5MupQD/wxS3NhE3YyGJP
8YJrGtC4LIU8s92E5W7Hdh20TQebLzDG5nTyYJqVBiHPD2aAr2deGqd858am
NSkaMy+fgI+nZWYFydwYXYQ7t+BADnjlce9xnAM3tga0ddRtzAWJbl6MMT+4
sAS2rcm5NnnAwVHuRcjPjVhu39lLaqKFwMzh/jHGRxux2EMjqX4/CoGOPQtP
gNNGjPKTMWND2jMgduinx/keTkxaLrvwGHgOPj7UMGir48DmdvOqpxSWgOxk
rkef9nNg0841wuLkl+Bm/PDCh4YNGKuy7/XTUa+A6e20wtLG9ViYbgZy52oZ
aA3iFX7Yug5THGS5evtQBSj2H/VLsF6H3TDi12XrqwD3/epa7rSxYdP0s9/D
fCuB7ZmQ62Ff12JqB+WvpD54DbqOTk6e/MaC1Zy53ntmy1tQZddo5nKEBSv5
mdCkU/EWpB7MyXagMGOWx8OpAm7vwHGzY44WXUwYFnFwa1tVNRiGrbWavYzY
SL7If5xJH8EYOGHA0rFY7s7ygvRhsAGMG0fKTnUtlKNx7n2XLD+B8cOF6371
z5f3Snswu5fiPjdX+3ZqtjzIU/j35+hGMPn0hnkI93R5ePZ03459zWBG6Mlh
pn0j5X8sPR4yDHwGynRY6UmYXr7v+qsa0QffwZrFaR+bkFsgbfsV/z4OCvgC
kuZqAguAUvOOTWUmFNADNpzoM3sP2lu2TxvVUMAAeCs2ubMDwETlBYu3P8Aw
eLA492QIbO7PFJ/O/QmGxA4hgmQqGLRN4lwY/AkmGa+Vbns/Ashnfw6mS3eD
yV9wFn05CvzTisybkrrB+NNcn8vJk2Bw6skgfUgPGAGRJ+mOL4C1j5nzh3b9
Ar68n16o+iyCBV3uSb+zv0DAJOsVVR06+ELi/GPj7F9gba1BvZMpPfw+95dc
yN8HBPw+urw/wQiT04dHFAb6gH3PQETXGCNc2Ki5K1ywHzw0ZS+c9VsD6cUj
pHj29wN5KWM6xWtMkIt8SizjaT9Amutio1NZYN0805Enx36DIEAty5JnhYsj
HD2G0b/B20yOnqoCVuh36T8O9tLfwCTQVGWqYi10ft1GmuYYAA6Kje8Pf1sH
4wvSNS5kDYBH90epZ53ZIUM5U9aOhgHQt4ab9+YgOwySXrwgMD4APNstHLGZ
9fANn2a39c5BoF3ldil6HSf0be8H7S8GQfdfP06h/ZyQ6TzPl9HPgyBE6frD
rGhOeFGsag06MQg+xGW9r+LfCEt0ryn5KgyBEw0vbc3sNsK+JBLjib1DYANz
DbWTvBGeUb7Fkeg4BMw9BzdNSXFBK9VrkRUxQ2A8be7xFXcumMTqE1+SPQTu
drCTOJ9ywa0vTrPOvR4C7XsUHGU0uKFpbD2T08gQcNrmkXNYjweusfCrENIe
BsyW/tp9oTwwdbdzWL7FMHh87Wbz2Y88kOmANVO68zAYHM+ZiTDfBPcaTvpX
hg6Dm7LlEQJ3N8E7HKwaI/eGgbJDvXD6l01QMPTYpoj0YeD9kbobc+CFWMjc
F5E3w4CPnu6r0SNe2PhR7apw0zAo0eA8+eUXLwwbCO2KpwyDhRTl26Mem2HD
vIgk78wwCPH1/C5+iQ/O6Oz44S1FBfDaDZLiKz5odyRDZp0KFczcT7+/Y5YP
th982qCnRQUeLzstDM/zwyccJM+n+6hAumY616KYH8YV7jnTY0EFXR3cG+ym
+CGTvSDl/WEqsFowqD7lLQCNLsjmpbtRASeHs8T5QgGYbLq3OdWTCj4IBQQF
jQlA+r9Hfx72pQJUu4h0x3MLvOam+Xk6mAokgkXzSk5uhTstXNHt8VTwLQbZ
UJW9FZroMKko4r+b2FQb99qBrdAqto5/9BEVsL+7KUFxFYSKGdH+HU+o4O3n
jKD+x4Kw6IBsEXM+FQT0VX0f/SUIyxO2HKYvooLxtbP3mY5tgz1x13o8Sqkg
R4B3akPqNrhO4JpsD0YFx+VULPm6t8GSxbl41Soq6DBy2SDnKASr23r1D36g
grt2Qe5qKUJwC/PGK+q1VGDqkViNUITgf0UGk8P1+D7euWpLKwnDKdZPGxab
qQCYTlGzTYSh88TmozafqSChLThJxUMYHniVqhvzBd9Xf/Ks1hNhOOD1K7m4
kwoKPBUyy2uE4d5QI6+H3/H9zZTY6A0Kw4TM/HDvH/j+2FqfGcuJQB76xJqm
biqQuv2fU6OhCDzrxcjo2EsFwVv+cFm7icARxeg77b/w/cqzn3bIEIHW++eD
Yn5TQXzh/W091SLwWT3Xg5YBKpgmSdW69olAyTi5NKYhKsg31pH1khKFrAyf
w9WpVMDRWt82tVsUFisHDmuMUMEJe7vQi8dE4b3kakT2DxVInvLtvpoqCp30
gy36R6ngyhTTbbY3olA66Z5j0RgVUC7f1r7VLQr91o0MnxungrjInKRYMTGY
s2Hw3dcJKpjiIxkL6orBBHEjmUuTVGCZ8n42xVEMdq5pUOGdooI8GetMySAx
2KWkaZeGe0N+t01WCl5PfiOiOE0F7lpnWJQrxCC3nNvIE9zVlYvPCiliUHnt
tJrkXyoIahLgLhMSh/k9UUX0M1RwetqS5Ze2OHw+oFJ7Ere94K1ZDidx+Ceu
oqkRt5HOe6pmiDjc8uyhusosFWi5MHYffSwOBeke2FzDLX0DaQv/IA6lZWUT
23Hz5p2rKRgUh88YrtlLz1HB2MxAIZOKBDSXy8vOx90lJJmhaCEBGbecbBvB
3aDnkGjtLQHfX99fLjtPBWWucVEB9yTgPlY0zQF39s3mqxkvJKDVNKkuGndc
wQa/xnYJ6DOfdLYCd1jbXo/ZeQnY/0i1aRC3k2iplbGOJKSYxt/SWqAC8z1T
hj5OklDWZt7UDjc8oQKSQyRhC89s1CXcilHu26sfS8JeVd1L8bi3FqVK/fkg
Ce0zR7Se42Zr/75FYEgScnk8GWnAPb3Iz6nLIQX905oq+nA3G9ycjrGQgsfI
Y5rci1RQ6VE9WOotBTcpyG6RxJ17m+FH7z0pyJpyMWoH7qRiUgtHiRSs3e37
bA/uG50+7zU7pGBYAFOyFW4/hrzSowtScFfnZScn3MelBvLChaXhR+ZaAU/c
+p5H4jqcpGF2eWZaKG61u/dvMoVKQwkZ3+Qo3KIvm4IUM6Th2ovF9XG4OSnr
z1l/lIaf1TR2P8S9sGave8CQNEzwfMGZhXtQJuhIBocM7KZsJuXj/mryyqJR
RQaOtuo2F+MuilUmifvIwPriPJ8q3I9K3ZSNY2XgME93zHvc0V2PxH1KZKBb
YueeOtwBLN/5kjtkYH9t771G3B7y/OurF2Tg/YNPb7TitjWzoP8jLAt1gI3C
V9yGPhET/Lqy8OzuSwGduDXj3/XrOMtC9iHkBgW3JEb/zT1UFprU6Fv9xM3T
s6sxJkMWal5s/tmDm4HN523pR1nYMlu1sw/3iGJuSe+QLGx7FGP7G/c3i985
HJxy8G6uq+kg7hpf8YeaqnLQ2JKffxh3SaL9vaOWcvCon0IJFffjytjr4T5y
sFvwt8Yf3Pd+NV4uiJWDucbm0aO4Q9jXn+0okYPT7fL1Y7jPquw5ztQpBzeV
s46M43a0CrRVXJSDfNLaUxO4TS+8NLUWkYenLOh/TeJGyRN6AbrysHjz3oop
3PJvlHZmOMvDFxoDodO4BX67KjSGykPRs3Gkv7hZOR6JzGbIwzLvLgphxbzT
p4M/ysPTLHe9ZnAfsEDK1w/Jw6CBTX8JX5xYu+HeBgVoRg0+M4v7wb1WW2Fl
BeguNEwhXL3zYVaGmQK0j9utP4d7uP3UjKqXArTSOUUmzONPMngVowAL92uM
Ed4lvDZWv0gBRr61QeeJ56ts6a37rAClP10JIhzm9EDd5q8CHKCzwgjnMJ8K
/iGgCCnnHKYJNz/e1eRGUoTzs1JyC7hnDFlFx+0U4e8JiYOERYaaT1+6rAgT
bN8HEd57K6WcOUURCtw695iwh4rHhshKRUgWjPhAOKZJy46/WxE6XLHvJ/zS
myX7AZMS/PZJk2kRd9fm5hk5KSU4Z+K4jTBrCdng2V4lmM+8RZ2wou3JWNRN
CWqZJRoQtlzY+evddSWYa7LNlrAfmVnD7IkSxGzqThBO0WkK/lqnBA3dv1wg
XN2d3PTfiBK8GuxyjfA5XY2oSVZleHg+4Q7h8JgEzZf8yjDsaxyZcGIPA+Wy
rDLk3nw5k3Cuhmuo3i5lGNvnVEC4KrReca2RMqTOO70k/LlNvbXWFu8vvlNJ
+LdMwqXok8pwwWHde8LzfgwS1v7KUM26rY4wZ83xmi23lOFBdH0zYXHBei9K
sjKUlHjRRniHh/qW1FxlmJnZ30HYsDy+0rVCGfYLZVEI23MyuCk2KsPANNZu
wp5Hj28c61KGBUbsvwgH59cVPx9Thj2S5f2E7zGqO1xcowKHj8kMEs60jGfR
3qQC93qaDxMuS6V/yiSpAo+NwBHCnyZdrD5oqEC0d+YP4elYtVQLGxWoat47
TnjbLvrxjvMqkK1t5xTh4tfblRjoVOGl5ylzhM2MjrlJhahC72elC4R99oSm
P/BTg6GhfxcJx+s87hY8pQGF8dMRbmS+fbEzQhO2L9K89uMlnsRsLUi3dI2A
BZfyOZ100qrH19D39KWgq54Y7Wcka2uvOkhecOSWre6q69B0+WMW+quWF5h9
HXB2z6r31qVmBXoarLr/gC8pzGnfqhPSeKSbAo1XvaGBxWnNhf3/+o86zpPq
TVdtVGWZONNutuqnt884Z7Warzp+z8Qh/16LVfe6PPTV67b893yePW7rOw+s
+rrDjfDp31arDnxp39jaa71qjw1kB3cvm1Uv/59n1f8DAL59ug==
            "]]},
          Annotation[#, "Charting`Private`Tag$248340#1"]& ]}, {}}, {{{}, {}, 
         TagBox[
          {RGBColor[0, 0, 1], AbsoluteThickness[1.6], Opacity[1.], 
           LineBox[CompressedData["
1:eJxF23c8Vf8fB3CrQiUkKzJSVJQ97zmfjz2SGVllz1T2aiEhWwlRohIaQhQS
N1GyIiMakhEyLpFsv3PuvX5f/3g8H6/35/3+nM85h+sPQg7nTJzpaGhoCuhp
aPDvNvY/p9bXLYg01K8fvDZ/2Ff+s0Nn9999C//ZTbt55ej0f/aVeMmc3v+f
Yxbj9ku++c8VyYqn7ML/M2dtYguR4T9ro72XbOfM/28eg39bts6b/d9ifmFV
z1eO/9+HmbK6gxf+s2xW5TSY+8+wYVakefw/W/K5xA99+c8xdXqndlVsOIkw
zsFBE+i/4WzCnwJJXsT7Py+gx2Tpz2w4n8DgHumW6PSf+V4vtOWZbriIoO/8
PadHasPlBJOlxVdZEv/ZIpGz2+nAf3aqMGSeEdwwkXBxe60PE+uGawmp9rJf
hdZNqW4gFJY9VFee2nAzgcY0Ndi3b8PtBNPpq8+etG64i/Aw3n94uHrDXwgL
B513Czzb8A9CzqLNC5W8Df8k6DUcN7a4u+FBwlyq/oRf2oaHCXecNaKSEzc8
QtCSJQgXRm14jDBNJ/u68fKGJwi32g9ZjARumERQy947S++14RnC+NndCYJu
VBP/EFKQnQcQO6pD5wjotq11lhYb+Txh5AudbYDRxvpFAqH20pMIfarhEiGp
YGnxus7G+mXCcFKAdo7GRv0qQTnoT8ozuJGvEeJ2DTSOSm6YDulfOcn9T3yj
Hz0iN9TrvOnAhhmQvpJ2GmGhDW9GpDOOGUjyb6zfgkSFfchEeTbMiEgavZG3
ZtuYvxWJUEAi3LdTbbcN6d1T0R7ItHF925HwySLPFNqNnBX53CleeW/VhGJB
NkS8Kn9L8SLVNOxIV0z2vZYZqok7kfQ+F9eoSarbOBAraQlx1TGqp3chfJGz
00tDG/24kL7eirLSfqohN5ItERpy9hvVSTyIY5gWEOuhup8XGRXraMj8uNGf
H3l04Va8WRPVdgLImTZbkx3vqQ4VRP4ETnwNr6ZaRxgpbSrJJlRuzNuLBAoE
O8+XbVgEWXm3ieT+lGq3/Ug1b/PzvQUb+xFFws5eD/r+YGO+GLKZU4DO+DbV
XoeQBvfhd8zpG/sVR2JfP46tu7Gxv8MIq7PiLsVYqpslkU/la70zkVTnSyE3
t9VnPQ7fmCeN8JYaiwmEUB0ti3zbwj3Z4091uhxy17qv+Lo31aXyiAj9aZXN
7lRzKyG/zKVoiE5UOykjBY/+1QXbbdwvFeSwSYTB5ImN+Sgynau3M8+Uaj6I
PF9k7bEz3Lh/EFHMuWPfqbUxTw1ZmnPcn6C2sV4dea1zcFwb3bAGojb9wu+V
3MZ5aSEMGheV/KWoXtBG3qeprx2WoFpSF9EHbVH3RDbO5yjCciNV30aQatlj
SPsvGzZOPqoLDRDzhLGMazupnjJCuAee2arvoLrBGPkqFyCyykz1UxPE7jtd
oRcd1RnHEWGpDz4H14wpvmeGDEckKgwtUl1ujniI8705MUM1iyUiHjpwlW2S
agMrZKojX69plOq71ojveblOtJ9qn1NIwuWC+G3fqJ62RR5d4df+8pni0Bo7
pD92U6X/R2ru6YCsJAb7qjdRbeKIcKVMirO9p1rdCTG43XX3STV1vbYL4pGt
axlSSc1tXJGrD16z67yg+pIbUvUk9+rgU2r9hAfSU8QDiguoubInMlsav3Ap
l+q0M8jB1/6nee9QreaFaL0ZExlNp65n9kbs60/2laVQTPzmjaS3aBobx21c
vy/yvL2CWSCaYpjkh7R2SdRNXKHm8f7Ipr5dCtHnqX4UiAgOXJs2C6S6OQgh
/Fot2OtLnbccjPhMDfPVeFB99QKS8MeyO86F6p8XkYL5lkQrB+p+jl1G+tfK
6OYtqf0kwpAVuoNVb80o7l8NQ7i2ZPknG1Ns1xOOGOyIHBXXpfpJBOKxcyln
SYPa7+FV5CrXWesGSPWTSKRKwLzVUZHq79FIz97GKClZqplikFlRVHX9CNXq
schByf2lGaLU/Q7GI5qyGWfc9lL3o5eI2CmyiMoLUOfbJyFpcP5WOyfFXrPJ
SImGh+lddqobryOtOn3bzrBQz/fxDYTB+N1lxs1Ux91EBM2Ulbppqf3iUxEV
y8I/91eNyBbMSEN87FOdwV+qe28hCc7MAttnKDbalokUuF/q+TJBceix20i/
t8vRgCGK4UoWsuL/hUGjn+IkuWyEK8Sgmu0bdf3fbMQgXF7qaQfFion3kPIe
pj1vP1LnWd9HhI98Z+5toq4/8gCZ/3pliKGO4uzZXMRO+kQ7L5Hi6cGHSGP0
wWrJKop1+vKQLLn2NJtSitv+FCCMcQ8ifIoo7t/+GPEZCPSOfkJxuewTRCtx
z9HSBxQT8wqRydHTa1tvUjzEXYKYAzAulExd/60EId5k71GIp3gh/zmSolZR
7HiVOs+qDFlLj8sKDqOeh+oLxI1kG5t4kWJJqZcI4fZm51f+FLMeqUAe/uk1
bvemuAepRFh1n6IjZ6j7O/EKGfpryr3ThXr9ha+ROMOcJg9zik3Ov0Hmc/3K
Q00o/i1Xi9itaOemGlDMt1CLyBZMXarVojgipQ7JWn9zukeNYrtz9Qij+U2L
KZRab/oO+UZHkOZVoDhfvgHRstwhIClDsbzCB6To2cBWrSMUC6s1IhE214a9
RannF9SMHHrRnf6Bi+Layjbs99Wjqz92Ulzq0Y6sO1z0+buD4hdCn5COHSL6
QowUMzzsQBCXf4oKDBT/8u1E8qoa9x2joZhOrwv5+2lgbWbakGxZ1s9Iw+Vr
PfxjFM9jJ3hbXLJE9yfFhss9iEbkReecdopVWb4iKUrczUYlFIeU/0A0akxT
OgoorkzoR2Y1Em3Mcyj+ofMTMTHaPGmdRLFn1wBC161a1hdFcVj+IFJsffGi
/WWyQzMihhBW17ntrmcp+UnLXwhx4kj3mDPFn0xGkHM+p7M8T1I8aD6KtF4c
OOyjT1l/J/Q3Ep/SZnjxICWfdCUhBN5t3DTClLzJfhqZuKvdH85Dyec4ZxD9
x9Ve0Yxkw+D0P8iK5JLiVhqyiUHOs8jjF3K0Cf8MyPU7VeYQ5tonyTd+URxB
O49Uao9acvaRDXlm5xH3lr3Ct7oo+fupf0hDT0ZJVh3Zobs2LyGRpOiOgnuU
nOnNGiLvX5cpnkF29u8tNOjw0rrjs2SyBeELGlRjc+BcaSjZ/b1idOhcbEmV
QhClX9kkHfqAbSqi8hzZxGeV9Cg9v/Mu4ilKf6Ozm9CSe9nf1cwp+UOzzaiD
2Lfc+mOU/KLWFrRWxlS+iUDJJbWY0FA91RPdvJT+Gh+2o5JtFwQs2Sn7Y2Pc
gf4wKx/5ykT29PgBVhS1PxL0c+EYeX+SMWzo1C8P6DRNdhG/Jjt6x/Mh48gI
2TR3tuxEVwL5b010kw2jHnCgT1Yt7M+1kh164/Iu1PpKyoE/9ZTc35ETrUzY
WvmvlGy7PdrcaHDu4he6G5R5SdF86LuPs0ycsZR6z2x+lH1pUvHAFbJZy2r3
oE8MBlINfcnWYU4RRBeCvtU7nKbUL8sJoZr3u+f8Hck2mvouhPb9azS5bUq2
ZCXcix4Urg97dpSyvy0re9FA/ZqiWnWyFWG1CMqa85xlTIZsoq/FflRN73aj
HAdlvuP4ATTBL3VRZxvlPC4MH0S/ZiWJ2TBQ+teMHkL9ZiMiw+f0yetZth1G
3/BfLrs5QfZ0o/gRlEUneCh/iGydLeKSaN7tM2ofO8nm7naVQufeuXoPNFNy
VxZpFM7YZ/+tIzub4ZU0+kXTfG13GdleQFQW3UZCK91uUuqFTRRQCx6lsfPx
ZFv4H1FEc9VluBOvkh1aw6GEoumiAWX+ZJeeWFBGY2uFchvOUOar/FNBeyZ2
d351JjsIrhNQb1VWaTpzsgUXDgG0+jSz/S4Dsj0eiUGUOZUhSUyLbEIKEaIP
fi9MGshTrr+TRg3tvvGzIJOT7PLzDRqocPXXnkIWssXOxmii50a7ttRuJntC
xVQLZUQanUfnj5LnWy9po2audSnLU2TrHOrVQe8lV79lGSH79qcaXVTlV4mQ
3GdK/ir3KBrN+tRI5yPZjHG5+minct5l6/dka5gWHkPPJmZ+D3tJ9oW1r4Zo
tmLErdY0sof8LUzQrLe9xUxJZM85rpqgdwyONGpEk509lWeKZjh9WaoMIls8
ncUMTScd2TnvRTYNb5MZmhZy9ZCUO9kBa/HmaEqSpE2eJdmt70Qt0Ou7I/0G
jMmu4l23QJMffo3j16PUF3+3RBOqIl/fUCYbZhZbo9Gj3/aE7iZ7LeiVLRrp
K63waifZff/c7dCra1GG81vJ7hlYskPDOWRCPVf0cIc7HnJAQ+9Gp+fNkX1I
r8kBvXywr2hgguyAcC9H9AK89tPiO9n06U1OaEhT3+KNLrJftoU5o8Hmsuwf
W3CH0rOjLmiA5w81zWpyLur/wRX1Tpd7IHWXnC9dkTqNeu2NrfJMI+eTr/k9
0bOF/Z15iWR3vmQ7g3rWxW7aE0quh6Ns51APw5/8lkG44ZLRDi/U/Yu8fIoX
Od/KluGFukz/dGG2J6+X1X3tjTqdV7isaUnOxbea+6COm+PTQo3JPlI364Pa
8Sk2zKuSnf0K9UOtdBIODArjJm5y5QpELToGVffsJvczCP0WiJ44pWRluZNc
r/gnLwg97jcU85Ge7LpHJiGoybrSfeYVXdwpVtLnUeOYxFeac2QHy/FcQA2y
lSdeDZF92mj1Iqp/KInh3zfcNLmbly+hR18M80l3kXNpD5pQVKc56Vh+Pdly
X9nDULWFX4UpD3HDt+tnrqB8Nu1l+7PIvr+6JwKdr3lVVX4Tt90Zlu4I9HFU
UuO3CNyCzgonItHI8ZD2sxdwE5crhaJQO0PnHho/cn9XsdkolINL+ZeII9m3
Hz2+hk6FiEy+sCL3n1K8EYM29LHM6Zjg7ocPwmPRiw8Hac+oku3EGxKP/pKL
5y8TINcPZ4wlocRbgSLaXLiNpvNCk9GMVftDvSzk/qoNfNdRw3p5pdVVHXw/
vuNON9CDB4Rg4l+y5zTZUlCG+K3aQpO4p1kc36ag5cf7j2t+w93ve18pFb1e
3mj9uQO3ZNqBtVTUk6/Mwb0JtyCv4oc0VGjomld8JW44Vud7C43xlYnrSic7
oFfwDur0mf+GaxK5vqZDIAtFVRgzFqNwh56TFL2LztJ9z+MPJPfPZc3PRltd
3hc+O0vej6WQUg6a31hcpuqCOylpujUHtbke+dbZDHdbriPTfVR+3qvxnz7u
9Bnzwvsoq5V1+zUNcl6QZ/EArReS/PFUhjwvbHt1Lnq4uHfpLxv5+s6NtuWj
jLvqaKOZyPPOVuUWoANBhYy8tOT9L7uFPULT4BVOdFobd6WIwRPU58EZ/rYR
3EFOD8BTVJ/RQsThB267nO+KhShNm7h0ZCtuC65yoSL0iwyXEvc73E7N9x8V
oaVptPDRa9z9Xr8VilF32+5jrU9wRwyy2pWgn6Yuu3PG4uaYL/1diur+E/us
eAU3kSEwoQwlrrdrWJ/H3bZ/s8IL9BmriGD2adzpy7vSXqJx0g3dB/Rx3/Zb
SK1E6VW8NfQ1cK/c43F+hYao85acJeB2C5NTqkLdj3vGPxcn7//GlrnXqFYA
qwayHXeR2KVvRPT1pYpi2024qwLHTr5BZaMcBMJXtfD9R24dfIPuTS9dejeJ
m9H120ItSlNpUWzUipuG77lZPRpUSyvg+w634K/2f/UoqfFR3M1q3NHvYrLe
oX1fV1y/FOI+9Upv6T36ajV7j1MibnnX4qlGVHqzXlxkFO4SP92KJvQRy+xi
/mXcfLeSrzWj6QKaXZPncPudbFVpRQNUx2IDjXAvJL3624ZO6l5fvKWD282G
3q8ddTJRca2CuB0rmv+2o6aO8Wq0UrjpNdQZOlDJq1KLMWy4vfpDDLvQvPgv
Lk+ZcHOkRU50oXtSr3R+pMV9gnUgvhvdntf1jOOPJmaGpuXvn9HfDcEuWZ9w
E1aZX35B7duFO4mNuO0q+oO/oj29TaqDtbgNzWjUvqHvf/Pziz0n1+8oGPiO
PthW21F8A3dQS3tpP/pvcv3IoVjMoQU/8hR+onofkbgH4XjuuO9Y9U90OrlC
I80bt4e69+cBlMBVXHbBEPckjwphGE1cmGKb18JNG57TP4wO9IqfPYfiLvr9
5tovNPp2/n4HCdzN7aW/R9BOoew07a24vTiOjP9GRen7Zol0+HxbLvGKcTRk
aLeR8pIG5qd/aOMnUMG8NEaJMcw0PaBXawr1FE8MZn+P29tgnH4Grdne0hVb
jde/2ZkRMYOyk5ilN73ATJz+Pcj4By0vjvz97wGeCz97xDeLMihcsv4ejufb
6zp8/6InuKtemofg/ZKO7+eYRx8tLu5s88br/WdHyudRoyr/5lo7zPDV9GHW
BfS26hkkH8Xz0GvSi0soSfjxLSF53K1etsRlVI1h7G+GBN4vtn85bgUdfedU
GM+H5w9i2RXWUFl9GwHfJXUijWBZg9sYDYiSyDg/MYMZ6ra+d6IFX1h6PjuP
4RZCgwdpQWi7aZJFD+bQ8ZgD43Sg2fwoLfoCM9E5QWH/JiCgeO3ky6d4fb9W
VvUm4MPzvkIyF3N21DE2682A+5uaz94UfJ7doyvZW4CjvfIgow++ftdQgh0z
cLvfIfbIHc/f23/k3go8hz3PHrXH5z2tbO7aCgLc7y7GG+H9SwZ9Tm0HMd4M
rDuP4PVioz/NWUHi8ztmpfsxs9a1ZL1nBSl/5TPN9mCe5n+moMIGsoLd96dv
x3OVbrVD7KAkrJXAP6FGpGl7xVIpyQFevnUNrx5Uw9+3R4aVHKBqE22D7VfM
xAElc+1d4N01GdN7jZjhAT9GT07Qm5zuLlqAOfR+keUAN+jrkHrWkI3ZaNSh
+RoPGNjVNOeejjlpm7KdHC+YuLV6+UkU3i/fU//WbkBzzyFVygVfb8W8nLoH
bBpa/vrpJGavlUcKDgKAef9NIT8zfJ7cDWkeQcDx6P2TFxr4fv386WYEgWiJ
+FuVvZjz+4SaicJAfK6e8Tsv3t9SoVllL5CUtzW4xI6vD6urrtgLlCuTe4m0
mPvPaVRXiwCD2nmSZr8qkUaSvYKFtB+YMiTJjXzGLHhbPPqKKLDQOnA++iPm
UH2mK7vFgEOj9eamaszEw0ZHzQ+AgE9EPqM7mGlGZm0XD4HzHFYOMymYizTX
dz8RB6Hms3nX4zB70ZnROEqAmC/7ZLrO4/3dhe98PwzuDMToWllhLu+ztWWQ
AuiHgb+xJpi/OWpauUmB/mfK917rYWY89iywVQqIXPy9JKiCefTRnEaONHjC
pfdkZDfmbcFsdg6ywGAtx4KHA7On+v0HPbJgemiR4eg2vJ540cVYDsiWFJws
XIFEmmZOxRt68qBKn2mH/3fMo3Xv5mwUwSkZ+1cPuzCnExQjRxUBDW+Fa08L
ZuL3vpUAJaAx4kZUqcYs/met/bYyaA5r8Ka7i5mGSbxkOwK+vojqTLTDLDum
PaKjCi7c+RH6xgLzXKurc4Eq2BOhIDFrhJlvdbFzqxpwMB65aq6K2Wat50m3
Gvg9rqXAL4zZx8NN66oGiPuUNWjAizloaZP5vAY4XDGfGMqOuUH/5X13TeAT
+XB0kA5fb5oofEILzKlukzV7D4g0DrdKPxvoAMUdVXHlLzH7xQfTdOiAC99O
D+/Ox+xVvaXaUhcwBDalDkRjVmZh239OD3A8iVnEvhFpUvjeLlbqAxlOppqY
FpRIc15hbWjaCBy+OTCXWYW5bp1P1sQYHOSoOvj0MeZ80BdeZgwE2c+lfryG
+X7auEa4CWBh6TrDoYU5+8C0h9xxwBRfeH+fHOaDNT/r844Dhm3RvfIimFOy
c87xmYFlJhVNSzrMQsVsX7aZg9FNOXxZ1QiRhmXWHdlqAYYiQkyePcXc6OIJ
ky3AD/rj0cTbmGkvxI7zWIJu2i1zAyGY1/asuMtYgbernk2iCph5icl20TYg
669iSPEzApFmj8mNxgE7cMuPvag2C3MATz8zag9SZseHO+IJxFB70UymTHsQ
O5NlPH8ay+Nfn7CzcgBBkwwHVMQwVyyl6JEcgZ9n3yl9Lsx+Anpmlk7g3PjL
lJObMU9H7D5Z7wRcxrBP3UMqRBrrrT5X7zsD0+G2z3XZmBUCXokFuwIDp0fb
uxMxnw4/tXXOFegNXlEfuaRCDBW9XCfp7QbgT/lnTCexfI2+183HHRz+fjvS
gAezNOObtOTTgLHLTa4nWZlIUy+Z2r7PC6B3ahSZw5WJoQsxwyI+XsDXmZNA
8FEmEh923qqs8QJ9f9+qZZtg+XVu75pT3uA5p4CR205sfZK4a/ETHzDa52+a
QY9Z9y57Br0v2JPXbN48q0QMPcz/57e1L4hWCDkp2Yn5YLBEL6sfOGXR5bGQ
okSESo4P/OP8QYqg+NmDV5WINJty7kmQ/MGH0XBvG3/MXNyzAaYBQDZYMoho
htXfvcHXIRgImDJir0ZzYj7/Nu3oxyBQ+lU1mztdkRjKGRCoEnoB/L6ffl8v
GrPt8rMnaxeAgCfp4YUgzCZbB7devghiVm4/7bdQxN7/uxZPr14CtvwLlfk8
mPkiP6SZhQJm28IuxUwFop2L4/aLheEAim7q9YhVIIYWRyc9XQsH/iTrb7fP
KxCJ88SHzEZXQP9lpkEaGwUinM/+azF/BZRlO0038GH5iZS7T4yvArsB3q2W
WfJEGv6Ekgta0eCYTea4Yrw8MdszPLD4eTRQ7t7dzH1Bnmh3+bNUovA1sLOR
L77HUp4Y+oYNWG2KAe+K9+yw2CVPhN1nVt78iAUSYcI7T8TJEUORqI7rE4mA
d/nerPx5OSJMUn3gqZIENvvv7eT0wPJOnm1JYUmg303kZre2HDFJ59XSAGsy
SDHaz2VOL0fsX84I3kq4DpYEDu42C5ElCor6CGx5nwJGbj1alnWXJSalJlhd
578JOnce+sZhgeXwxiED/5vg6RbxO51yskSajh/ASSwV2JEkBI7PyBBhCt2g
45008L5aaq+pmwxR0DZ/NaY+A5QqltDLnJAhtu23FX8gmQmyS6SH2LWwnAlx
FL6TCUIeyuR+2itD7GeguWAdchscTpATNfkhTRRcdFoR0MoCKSeVDhmbSxOj
H32aWGbPAUPpXn2hmtJEeI5l4qhpDpDrzEsukpUm0pjTP3NIyQHdepwLO3ZK
E0Pz+KTGue8BHsXZutaPUsQGh0ChtEP3QRb701P6ulJEQYLcwc6gXEA6NsR2
QVGKmI6wqli9ywXw2u76x6JSxHy2B4y1HA/Bz/Vrh7ZulsLO0zkLKX0IRCZd
Fj7UShLFTu1k5FjLAwXvBa9rEySJbWcvib2sfgSW6Cw0Aw9JEiXvNxnv3f0Y
6GGfMB/yShLtRG244oIeg8/uy6+3/TlCtOM6xWEl/wTYaJSdiDl9hEgj/On7
ruqnwHVRLPbqqcNEvj4tgarLReCCI+uf8xriRO7gKFvvg6XgumfwLN8+caIi
R07Qc+dSkOc/MPd6kzhRZ5p5OiinFHyKKv23/u4QcdSGSzaJtwyIPrFYvaJ7
iGjxYvDkOvsL8GkumzHO4CBxKGl00oy/HByIlBK4bSFGtOFeL0EyqwCamCGI
KIkRuRebhAdHqsDxdHrhPh4x4orfTAWv3Gtw6VGXiOBXUSKN07EK1fbXoLM1
+OCDk6LEhVTatUDWGhDKVSv3xGE/kXVLAKdjFxF055voV3mKELlH3Vvk898C
q107GCv0RIh8PSFnZ76+BX1hTW/LxESIsjMqWZtY68CIlYbKs6G9xLNNvmXK
wXVgYZv8wXs2e4kDAyz3PxvWA15vHsZofWFiSqtIRef29+CUUv9bU3FBolvg
gSaJ5kbQeuNrQPdnLiJLiyxny712UJOsK2KazkX8xPxBu7WuHRQlvmz/aMFF
ZGcqtyf9agfJsTfEP/RyEvWG9nomHfoEjl85OvDq6y4iUfvUee0Xn8AXn1fH
cn7sJKbD4F7T9g7QdF9et6d1B7Evemz3Dr5uMAs8dbd8W6/pfvRGjmn2C5gG
SWdo3NbAbdmbf63cB0AQZ3uFdMA6+DGoTLxyaQCEzjNekVajgVbvTa/m3hgA
TC26H52MaCFLQjFXx+sBwBvS5PrBkx6W0OZyt7ENAqSzNf167hYoNqapK1g+
CFTrPC5e38oKjfzL79xdGQJDiyGsAoasUIopTv4i6zCIPBJ7//F1Vvh61G//
MZFh0Jjx+EMdDxsUCRMxent0GJh4T+z6J8oOzdLW3tJnDAOnPWcLrTU4oMHN
JL9CmV8gMsj7h8hFbpixoOWfYDWCvQ9xhMNV3JBlVCtG9vQIWLqVd0thmRtW
StScaTw/As6++m6qF8wD0zzsVepvjwDzNd2Gc/688IBRivbc9xGwL0K4uPIM
H5QkasuInBwFA+/dVcWOCEKDqZFZVYMxAIz+kZ4YCEI7i66FcpsxcLsnIkvq
rCAMoLviy396DJiP3V1WfioI/+iaZxZGjYFG5u6yY4eE4N+q5ojpmjFQckzt
oK+oMLxdCTJ/i/8G4R28O6sFROCs8EOeuIXfwGvh+JYRVRG4+lzYL3fTODjF
n7i8w0kEngudU8xnHwfKrvRD9vkikCeBZYuH+DiYXRov3SS1Dz4pc/nXd2oc
OAm/Nj+mth/mW5t0JdeMAxPtf3oBTvthmW/IRfWmcQA9pcDdyP0wqkCir697
HPC9yBWdadwP3VhoJj9NjoNO3YSFFFNR2LksZVrMOwE0vW0zvjmJwcl4LiVj
rwkgm3orYVOUGDT9PXD+fsgEEH7VEX64QAzKPiuW74+YAGsMOqdDJ8Wgc96Q
Mc+tCfAiXZIgEnAAugl7/owlToD9RNq+01EH4dTUhVthWycB444HQssF4nD0
k5e60vVJcLjYyyuiSRzO83EYfrk1CcxMkZrtk+LQI+frJvecSXAvrdtGUFIC
CtEytBsWTQIVQaZ0zRcSsA32e2q2TIKzUmdZkmoPw7oDzlXD9FMgpUP5JM/Q
YRg0HnbXk3kKvPLf8uTepiNwR+xC0QDrFGCszNYt0zkCk5Uv1N3mnwI5ah0R
X1qPwNNjQSFH5afA7wO3L14/IwkRmbSOAqcpsBpCt+/EJUm4I8Wq9IjHFGBt
dmvenSgJ18T7HB+emwIKZ+V25xZJQjqV5FsuIVMgoqS1/OWsJHSerdWTS5wC
e1Ro574FS8FtPNUye19MAak418ycGClotO1rdG3lFND43qLmkikFN+VBy+M1
U+D05YxkUpUUbONS/GzYMAXK38ocoaORhv7MnPIFvVPAWN/FQzRSGp7aOd67
sjgFDh431Gi6KQ03u47/TFidAgw2invO5UpDr6d70jlpSeDFaeZPL+qk4dpf
JactjCTAG1uopEUvAxmZjJq9dpHA0Id5RudQGbhblyTvf5gEXrf/GGBMkoEK
Bn7rp6VIILW3oerJXRlY+UuxzlKWBHTGMrzmqmXgVHjDDV5lEnjKCHqurMpA
fsFPl2U0SSBAOyrvXogs1K89Nd1hSQKGhl5h2JsJ11Ssv6jbkIDYCUvr37dk
YVV0wsrjUyTwxeXQDukKrF43U87ZkQRA5MeAN/9k4YDdwWsXPUmAsZ5Lq99P
Dr7+MPjN7CIJ/GymEYyIkIM0DUY0JpdJoLJzbFE0RQ7WuXwP1Q4jgTNDr56e
ey4HGzt3/NhzlQQ+0dvtWp+Rg0qnuf6ExpFAplr+EP85eZhbff6QUAYJVKW7
/twZKg+91fm9v2eSQN/U/j6mZHlobfNj7407JCCcmfv5b4k8tKnpFhzPJoH8
2XuNLfPyMCs0JNswjwQadR3ev92iAO+m8AT15pPAxF2hugpuBVjvuW5x8hEJ
HNHPfp2rrAA7kuvDTJ9i9+PBnaKLlxSg/fUsv+USEuhZsnnqm6gAo86N3z5R
SgJLRnyP3LMVYPTed3aFZSSArGbcN6tVgKF+FrT65SRQZ5aeKrFZEd5cex6t
+xq7vs03LnyPV4TZ00DT5h0JzNmYBHdkKULN2V8sHu9JgPM5W8CHZ4ow2Hj3
ed8GErC0TTpX1q4IDeozAoMbSaD/ZbxD/C4luJRz965pKwnQsRyzvbJfCXq8
8OCHH0lAxGmbTbCCEva8vC0RayMBV9ZYM2dLJWik8dF6qp0EptyidZA7SnBx
UGTfsS4SYK3R1pQpVIKfHxzp291NAtK7tqgdqFGCX/S9eEcw+7+5qrLrpxIU
sXtu6NtDAis8Vw5PiijDkB/GW52+kgBT00WOO0+UYSqHjUZxPwlMf65R96lS
hqzKcUnqP7HzGqL11W5WhjmTMQEdmPPXrrbPjCvDAdEM6YkBEtCSTkjQOqQC
HdJELeiGSeAwaHu9W0UFfrx33y4cM6c+++S0ngq8NFytSfOLBIadU49meqjA
oN2+9X8xR9zKYpwuUIHe37l8G0ZJwPNhv0J9hQoU2h6ipDhGAqbPhV0zPqhA
zS/2PA8xC7c8rNcYU4FfbCPVLvwmgTc0z8JviRFgoXXRGvsECay51qyo5RHg
nvVbK6QpEvjlRyvO/ZIA0Zj8eA0SCbSGqVtPviNAvnf3ctIw38l8X5H2iwAn
ro25K02TAOHjx4CJfQh02RbA5zmD3Y9vbA/fyCGwTVDYpQzz1jHTrlRNBHbe
HLNdxfyFrkdG1RmBBWW0wdf+kECwfP/0zQcI3BY93X59lgTs1IUFT5ciUOd3
ssQnzDpGToawDoERVTP2rHMkwO0x+vT3IAIPO/5zvYb5xZ1pD7AXhd8CPnic
/Ys9Xwy0w6M5KDy6dlOE8R8JBBnFqZ4tRqGYCVSRx7ySyZU1S0ThZzfHIEfM
DDKHT6z9QKFCjbPfK8w77a0/7NwDoDtLQ6f9Avbz5cmvfbckAHx+hi7sGmbe
Be/wPQiAX8R2nCvCLJwYrXLABkBzEwf+FczSr8ueohkABp55xhO7iO2PUZW5
rgDA5trkQ08xKx9vdtGtAJB1S1ZaK2bV8QGB4z0A3vCLubZjCXtetjF+kN0K
IcdSmVAM5nJlORU9XQhLt+W4Oy2TQEh/yNg2YwjjLItsLmImRBLTPlpAeMfs
7qebmIntR+eOu0FIc2XJsB7zezeHp7ZREIaKtDTvWSGBaJZ8a+FECL0Pqe6U
xaxXOsk0nAqhs7bXpA7m1vUgF4+HEKLlrU7emLtTEwX86yGUuhmS8hpzOqGr
RaEFQoehqacfMVsN8F5Y6oSwpWnG/SfmPomHPZeHIMz0vdRGv4o9T3VVyTH0
qvCX0d5IDcx//4zRZ6uqwmqt7ukXmL/VZLzdqqcKQy51Mtdjro07eiXQRBXe
78ju+IQ5Yf9TOkNHVSjBbhw0iXm/lRftWoQqHNDnUhFYI4FtokJv3ONVYTnn
+4WDmP/Mtod23VSFXwR7vOUx18TL0Dx9qApj175m6mO2eDO/Zt2gCpe/8M37
Y0YT8qrft6nC5PXKssuYRawtLsn0qsLVU1Eq1zDPzFWsMv9WhRVDqVmZmGPE
Lq5UbFWDtrplg68xe/2VqNrHoQY35++ar8dsXtt3PplPDQaig59bMO+1gctu
Emow6c7S9u+YqxLpl7gM1eDLbCe7Rcz3bEorrpxQg3/r7zLTrGP354BzMMlW
DV5+eShuM2azt+8W3nmpweSSRu6dmKfmr/3zv64GD+9X8DqIufOt8sufGWrw
nIn45BHMlUnjAcfuq0HXD6I6cpgjDx6bFylVg/CuSibALHCK9W9Hlxq8kgcb
TTBvPvSmFPSpQfvZqaMnME/88/Z7/EsNPrYyLbbGXJ7cMRv+Tw1mP2o74ITZ
qD71jxSPOlSM6hvwxSx/XbvkjpA6NF5MuxGImc92wZvpoDq8ENElfh7z2ILl
TL+yOpwZ3LI7HHO4OP90oo06lA/smEvA3HR8h+5pJ3XoHEWoT8bMcZH2npan
OtSbLolIwZzXMmy6el4dtt9T/3QLc/PZwpcemepwn8Bk8X3Mu9KyWbXuq0OB
2PcMDzGfqrnuLvQYqy8I0M3HPL0jcHdPpTqMZb1Z8ASvLwaXNb+oQ7GTmi2l
eH2vVI/ggDocMdB4+QJzPq2I1MqYOnzs43OzHLOyCeNgyaI6jLnneaQKr59t
0xLk0YDNB1b6a/H97X57d1lQA3qk3fOtw+eply10i2nAy9z+K/WYr6TcehSv
qAE7Zq/MNOD95RxYlk9owOB5/XOtmGdOHnftttWAF9rtKj7i8yK1iMWuGjDk
1LHlNswt3Qd93AI14Mt73q4dmP8EznZ1pWpAQtPc8GfMKtnDh4uzNCBoHpzt
wRzR8Dkq7qEGtI3YudyLmZOnSkn9hQacpv389yteXxlxp6hLA6LhB3N+4PUD
AfOx3zXgX2aHi/2YW5ndDV2HNaDKty3Hf2K2sz5Gu+evBuR5vW9mAK9f2eUc
y6EJv2XITg3j+xNhrHbh04Q5O87m/MLnHVviVBPRhKMv2IxGMBfc6WtYkNGE
3pGM2aN4fzRP3MVUE2odz9s+jpmQwJD221oT/hFVeoy74Ls97TknTegVaacx
gc+7wNcd6K8JjfaMuE/i51OZfPlamiY8FD4ZQcLPk4k0tj1bE8qO6tFN4/fX
Uv/49XxNqNLLcwH39L/NBzIrNOFg0RnnGcwP5S58evJVE/4u8WObxZ+3q70E
qSFNuODz2w93WKd8XtmEJtzLf7ULt43vzPnqVU0Y7BiUMIeZvdhlX5uAFnwm
6fzzL+ZQmrrE42Ja8G4gh+Q85klDoaUeSS2Y7BVyAXfD1NfWn6paUPHlI5Z/
mC+KGwfNOmrB7wbavAuYf58vHAj01ILifywtcFs0bT224qcFHRxupeCW9ngn
tClSC0rc/rRlEXN2xd64awlaUCNiGMW9nSlsfnuaFkwNOeGHezRPpYkzXwvy
K0d9wW3+L10us0gLBiRbb13C/FZr/q5AhRZU46pSxp01XOQn1qgFPeKP3sR9
fO/+PcoTWlD7U4XyMuZanyvR1XNasOHkFnvcR2r7/6itakG2nxKRuJntM98f
ZdGGI76iLbiDihak2ji1IW8dMwn38LrZ7eMC2vBE0siOFczELFbvk5La0Ljq
sQHuw1Nnvv5U1Iba+TmeuDORJk0XVW3oeajwGu6Ab1d5z5loQ+bf+97gFudd
fhvqpw0FytX2r2Jeqbv13u+CNlyp5CXgbjmn2OQWoQ3vDBkb4z5b7/8J+1Ma
EgEpGHeR13S/YKk21P9oVYc7dHfiEEeVNizMyOnCbfxOYpSxThv2fXH9hfvP
7tOk6Q5tqDUVunkNs8z74VXirDZ8n6euipvBJ4K2bFkbZrANG+Du5Nu7qYBe
B3JuErTB7edjty15pw5UWjnjj1uDf33H1d06MCU6Mgz3roY7O4P36kDaYvV4
3C/4v/Lay+jACd4X93FHNgTvMVPRgUQTr0LcJ3y5hXXVdaA8R2857oUGswNS
pjrwoFtNM25lvzYFWl8dyHacbwY3s8A5lb8hOrDKIHoR99cP28FYuA78/Ow5
7TrmCwJHtdqvY+s3G7Hh1m8c063P0IHRsXXcuPn9o49V3NOBeunrArirG+uP
55TowLM/P0rgTvB3srhZqQNDj7nJ4rYVpLe5VqsD57JblHHTBEBH70/YeQwx
aONWFXrlrfpHB1r90j+Jm73Z0l9uSQdy/fJ1wD0QsBB0gE4X7k71ccUd3iwX
ysauC+leLXvhNgnsvLKJVxd+94v2x71X2DdqUUgX2rvPBOOuCyxK+CmlC8/J
2oTjThE2vN6lpAv52OwicTu3TN78oKoL+eU0YnBv3nvoTrGxLkxiLU7GrdOa
+zjMG5vXKncXtwv3WP2xYF1Y7qR5D/dVB/F+njBd6MaE5OKunS/hKEnShVM6
I49w98P5w5fSdaExkvkU93qMkq5eti7cNqtUhJsgQLw48EwXSgopl+G2cqdP
L3ypCwtabr/EHfxcqySkRhd+vj9RgfuFdssv9o+60GuzeTVuSa8vhupTunDU
7NQ73GcY7CO+rurCIsFNjbgfpY+U+27Xg2XxPi24R8TPTm7l14O/6R614RZ5
Myf0QFwPviwt7MBtb3benEDQg4X5V7pxZ43RxnYe1YN85Yd6cXOz75hjOK0H
o2vWv+O+rsx3Ui5GD9YEoQO4tzkeeOdcoAfvWC8O446MlT+S2qAH+UfAGPn+
l6qnvxvRg7w9AhO4Q74Z0f7bfBQ6WeVO4Z5jOOUhuv8oLJX9Oo37rMTpjhOa
RyHLdOMf3GNmQYRop6NwfunCHLlf//gtqfyjkHMk6B9uTg/bf1/Gj8JKyeeL
uMXnPh2POKIPC6usl3GrXdIqkfDVh2sjqSu4z12XOBO6pA+TA8XXcN9+yCHW
EXYMnrJiXMdtpsLy7vQlA1gU+4JslrYtTgznDWHO5nGy80Wep9lqGcHkriWy
dewdVgkfjWBiwxrZjdetWzLNjOEYdjfJ71Pd8TtLX43hpmmK1x470ppaYn+M
rFD87IaP8+NuE7hvneLcSZn+lFOmsJvqTO2/Vpd+mcIFqoknmt3tnY/DNap/
ud4P0hg6DmnIX9Ng0rNuJt/O7P+e8x722P79P8faxcUs/Db/v8NenfrU/evE
/32WJdvutK/F/039/9P/+3+ElcyO
            "]]},
          Annotation[#, "Charting`Private`Tag$248963#1"]& ]}, {}}, {{{}, {}, 
         TagBox[
          {RGBColor[0.5, 0, 0.5], AbsoluteThickness[1.6], Opacity[1.], 
           LineBox[CompressedData["
1:eJwt2Xk8VN8bB/AhLdIipJJQEYpCkSw9J2v2MRgztghZsysVhWxZSrIlNGSN
VJRQcb/SpmwRZYmEROYKSUi/0+v1+2te79fnPM8985x77/wx249705w5KRRK
GgeF8u/TxuEz++9fBkGJPjDwPJ8J/UI2U3yL2GJvlEexj3d0/pSYw5byRyYF
TBhOMP2tPIN96tOveWxX3beLBpPYXor244VMGKfoUo59x+bcdE6smAleNf8t
8xvFLk/Xz7jNhEl/tZWRQ9iJOm2MUib4yz5anT6ArbaTz6aMCbMj8utKerGn
Cnnz7jEhiFW6ofYDdlBDq1wFExaYkhvbOrAV+umclUw4z5+7eagVW/h94eZq
JnA0CQv/eovd9PuV/xMmRESlia5+jX12E8FPMCH2d/wuuf+w3z3S2/GKCWsr
Vu7WfIq9Q2ws8S0TEj3DZenV2E8Mg7XamJDaf/pA8H3spK7Usz1M2HJ96uCV
O9i/W+X+DDAhk3ZSNbcYe/nz/oYRJuQ+P67xKgc7ZyJv5zQTJC70afdk/ZuX
f2vNbyYUKTP02NexQ1NV0yhWUFZiRBVI+vd9fSli662g+qqynX049rV7pX77
rEDNoMLB/zx2NZ+KorIV1HLtdY46i12R46d+xAoaTu/0LPXD5v+yU9TcClpt
152dO47NMrKUDrECs02XQniOYevv49kaYwWdrcvCRKz/zS9pmnbNCno1f0dr
mWFvsb+bctsKRqWHUhI1sfu6edx6rcDji931W4BNHrl++ZsVsDM/ZlaqYrtb
cC7MWsHM+pZbvfuxA389K+Kzhr8/q+9LiWPPJhdYGVmDYP2VJoILm7rv/N5W
a1g5an70AuXf/bTbwvCLNcytFXqmvmhJUKat3epmreEjM6+qZhp7TftwvogN
ZP6ouvVgEJsjISPIzwZ2bB88U0Rge4n6W+22BX7dwpkTT7APi7zt17AFrpOe
3hJV2PeeiT61toXhqlmn3LvYrnohoZdtoYjKQ83Mxi5cnrtvzhb2hh7YlRiM
HSepYddrB6IFv1nGQdhcG/rPzdsB79varWsDsJ+q985sPgY/NultiPXATpr5
+pt+DB7ctV28aIWtJLlE7zoGKv1R704rY0eZJzYG2IPu4Y/nj83QiVARVUnO
EgeIqvwjc2KSTlDs0p1zah3gxd4dPZ7fsXfmGHq+cwAtUY+DZ4fwenXW9ch5
B9Cg/CGTO3BeaD7w2vA4qNWLOTQ++Oeei49+H4dzKtrr2+5hqzx2387rCDXl
bk+7SnF90WGZ6l2OcOhW+ZbhPJwf7e/wM3cEpQitd3+TcT4t+IWv3BHkdFw1
FQNx3he+QuqUE3jXxv9Q9cW5kEdZ2BUnKFO6f1PjJM4tAwp4ip1AVnJ+wcQZ
WzVb9n6vE+xeFf/A3QKvr9dV0tVxBvHGuxIsRZx/nOV8vuMEbDH+tZJn1gLP
L9JCi9MVyk+9vi0xha2vsdJuuyvo37xhhNgWRKhkaVEJcoWzk3AtcATnC6eC
vlxwhe6kGJGBTuzYlrhGihtkdm1RfPgIe98II2eNO4g5qB0/dgbXbzAbeG/k
CVWX1i0/G/gv3+va7O8J1PKBwmRfbFacEUeGJ4Qti5x47Ya9lp9301dPGMxv
Cjpghev3CWSvijgJeWN2V7hVce5F51F67QVSAWFPKhbNCeIn9Z3Mfz6wlzu7
88ycOUFJK5uY++gDB7JrJmHGnAhtaWscn/IB9Gpa/O04tsFfLx0JX2AKn0gY
6sbWufetPc4XYhv07TZWmxMojCM7wN4PxgUEKKcDcT+Bl4+XpAJgqlhOSN0X
58xLjrM6ATB32OjAspM4n5QwEXIOAC63KNcrTtjnJe5+zQkA4adzrYVmuP+q
ytdZ2wLB0Lkv54M8rl+4+Tpn2ykoe1igqcI2I0KTP9BOHAkCzqwdV4+OmREU
kwSn/uNBYBmR/Yk+YkageuVzERFBQDFLPeP/Cbv/lbPZqyAwm4y8W9qM1xcX
LK6inYG53c5bRe/ifjpym+dPngUN1s7pZT7YXFXa+18HQ2r0TcTnic0vph8x
GQzjXlsvi7liv2viXbk5BJLV+aXV7XG/B1MFuS4h8LWb89gpKvbz94YHuc9D
/MbBxlE5fP3v5Q846BfgfSwrt+kHjbB/2OJYyxMG6Z9OuERP0IiBQ9VvWOJh
YKUgK3PkG40I7dq/O089DD59rH74YICGz3+Z2TqfMBiVan91owXXXxHhD+gM
g8UXy0m3OzSCFSHPulUcDuLLPFRXuOH6Ig3pOPcIGKHLUwgnXK9cb9saHQHF
t381nLHH9banllTyI2AvLcJ4whLnn+yFwgYiQDkny6FDB9ePnO3pYESCIbRG
54rjvInR+ZgaBf7nFDsOD5gSrJYtg2l2MXD5QnHCml5TguJ24u+B0Bi4fXGb
bneXKTFg1/RlPicGBuKW1wS24PW3UjM5RmLAOPP9zdJaU8I+8/C6v96XYPfT
QA+hLFNC7O41rd64WBhYesg5y8T9JCdYB4fiYZFz95NnFqYEMb3BXoUnATat
zA68aor7x98dc1dIAOP1UaMyerhf8GFuelgCPBGlNzsq435TOhzM7ZchDc1e
bxPE/ex7upTcr4BxuJL8nXYqMTlZ7wi8V6HqA7fIsxYqwdu11lpD4irs2Ne3
+uMbKkFE1qZYq1yF2Z6LQ1wNVAJ9q9vW5nQVshXb0mweYBM7AxtrrsLEqMcS
TwqVGPjKrbXCIwniTXLeuNNxv+260uJ912A2P6AqlEYlQncbIv6f18B+UTc/
1ZhKsKonJ4TWJsOBYvb5eh2c211nBqgnQy+nmoLQQdxfkBVnejMZ9lR2pr/e
RCXulRmrv3BJgeRDm99Sy02IVquzgdvXpIFWnVlye7EJYb/NpCBZOg2mta7Y
0HNMCB+bqVxJ3TSgUVdMWCea4Puz1/lOeBrwusysdfEyIcQ2dfWrLKRBQnKr
SchuE4LXWWVfwFQ6RJEx7cW5xsQ9yzuOgvMZoBTYcEMmw5jgzfqu+nDrDRie
/+t496oxQbzI23Fa/QZorTg98yDUmPB5+DfSKewGLNvmvJGwMyZaDaKvjK7O
hFD9I5adQsYEVUVb9I54FpzJ/93Nec2IsG8r2j3sfxNetExzC8YZEZSNfN2X
024C3/yEsvRFI4J1MHil1eObUGo8mGrib0SsymrPuM3Bgk+/GmmZZkYEmnxe
5KPPAg39zEZFASMiRpCfX6GfBWvIwzWuKYYEK7N8/sPGXGApR1xvTjMgNgfF
lirU5EH2s4/3uRMNCGWudx6irXmQZbyvUSvGgIiR+bMoMpIHGU7d8zVBBgTv
KTmCzpcPyYlyNoVM7O++c8Ue+RAz2isSutWAYJFPb41uLwDfdMU8+Zv6BG/v
jSC+rELQmBspSy7QI0JvZ4z6td4GYZu2h7uy9Yii8ZQ7DyZuw2zd4ydVKXrE
5Ehsw3qeEiiJTmzsjdAjfMoDRfh0SkBgk8qIuKMesVlPbfHo0xIYUUzY9lAU
9xvSkoi7Vwqx/vvj36cfJdLJiDu1t8vgHfuCm2CcLhGcpFJlH3Qf9H5JdSlf
1CW4iNdKey7dB+Jvm5b1OV3intm2XZwZ9+Eur7gYy0OXKG2T93j/+D7EK7zq
lDbUJYbWumzlo5SDzileLfW1ugTjqYvXaGw5PP7DEnG6okOscSuR2HO7AvLW
1Lffv6ZNbHbUOrGBtxJ+TfzdtydOm2AJv45ukqgE/Rb1+LxwbaJqPLDwumol
TF6t1krz1SY+kEOzDi6VoLbp/sNgE20iXeugZ0VdJXRsZ6Xp8mgTiTSWiZ3/
I+A6eN66L1yLmJSef/5rpAocHVS+rPLTJNIvTz7TpDyBrMFYPSurI8SDUN7P
Lt7/wX5B7rrYpsNEZlKz31rR57Dqvavih6sqRGik8dprBa/BflCIh5mtRPSm
UyuZts2QbHtojyldgRi0EGgbXWiDYEfeqXNaMsS9OEGt1T87oLOIZvjEU5xI
+mozqzPcBc3Xek51dm0ijJc33pY/2APT4Km3svdvXRF1xqvc6RNMQuJJiusS
lAdFmR1tGICoIN9+8ZDN6JLVmu+vAgYhvF2Iv1ZUHDXTUjWuL32BVevzti8U
y6DEOkn7pbRhMDU84S4ZpYAKIjP2WPJ9hRsaRUPbvJWQTh2f3CfmKHC/CRHI
KlVBDLUe7cmsbzDDxTE8mnMYyTtw2sKdMfg59W0Z68gRlDU5z5a9Pg7hMtsm
r9hoIlSpTms6/R2aDxfKnDDTRvtS651MpCdA7TJX2pi1NkreuIXKLzMBxX0O
HN5O2qgmh3Lo/d4JiAgW7jwdqI0+hkuvMDswASo1Vy9cStNG36tTWUowAQWK
we9Ke7SRpnXZyWzzCQiRMQ2adtRBEX1Pjv4MmQAZoYVnoQG66LvHuonRxglY
bLj+MiBYF/F8jZTmaZqAJm/lN64RusjrsXvznpYJ8Hoe+I6arItO8Wwyd22f
gHs+kwNiD3RRAb+OQ3PPBOx/OfyHmNZFIanWgibf8X4CWg9y+B9FhjF2KZJr
2HC0Ob8kzFcPjYkdWW2ty4YTm789NzqjhzSzLD/z67Eh8rjMwJYwPaT8Ot/q
jT4b6mfLBcoT9ZCGRbKSkjEb1ESJkMG7eij+tHfBgjkb5Hy6TTTZemgxWXZR
+zgbNvOtn+Hy0Eff5b8q9p1jwzeLILUYJwMUZbm3U7WEDTIvd7n+8TRAnTcd
+olSNngpv7/mF2iAen9uC9UqY8OMkMK4TZQBCrx2J073PhsoA+PX5YsMkIdb
7Be1R2wQdD/2q3vcAIllHmQO17NB47xOuay/IdpVq+W3/yPePznTl3vOED1e
/LM1oZsNr+xvcW+OMEQeymvODPewwUiT4sCZYoioxZnUpE9sYKyqWd9VaYjE
p2oSer+wwTtJ9mTovCHSWFqiHGCzIbNAQKo9zAi5ttY3zXCQoOHPNfHokhHy
5F2mwLeMhFGYuZ951QgdeW4Wv5eLhP0f21VP5Bghk+WjEk4rSGjkuWbymzBC
ZZUilGerSZjz2XBalGKMDIZdxkz4SbBQXffC47wxUm54ZV2yk4T5lUux1Chj
FHBQ+H2ROAmsjgkTxcvGKNVMyypfgoTvJ5s+LmUZowI5IvaGJAkRrPiJq0+N
kaGocFrwHhLKl/NsrFo0Rqf+np7asJ+Eda0rnbjOmSBXHhrt8hESPjw7rpJ0
0QTN7fDTDdMgIffRU16xeBPEjs9V8tckQemm/1PVLBO0Kz14hbk2Cce8+gX9
60xQ8ZmlcG49EhhRPUOTHFQUuS80X4tKQpF4RdoxHSqiVOxS4LAjISF7ILxA
n4p+v/Kb78D227zOa8KYirQrTncWHiNBbY2b1jlLKtrxq/GtvgMJrdMiP1Jd
qSjXz+ZVpBOeT32sfnMstuveolZ3Eo46HP+j1kJFxNPeY3WnSOjYPTjt3U5F
yTfkG/xPk2A/4zCW20VFfcayNpJBJARFO3StGqCic0c+S8efwfu7Y3+/Y5KK
GE03TQyDSeCet3P25DNFPqLedoVh+HySrJtuWGBrbNBpiiOBbtPzrJlpiqLH
rXzd4kkYlLCu4bAzRV6He4a5EvD5VFkVupwwRbe3brlz6DIJu/uZYftPm6Ip
qfwXGYkkxO1hKL5JN0VDjTceqqaQYNhgnjXfY4qEVHvGF7NIiFUNtB/uN0Xt
utcCzmaT8LI8ZWfrF1N0zLXI+xe2Rk5ncf64Kera8KmWvEmC8nlGJXXBFIXl
8bd8zCFBQtmmpUCIhmIXknYk55OwVOLIYcakocU9V4bzSvF8d0Y0qNvSkGTK
5YINd0g4k5EXLeVAQ8Id86Mh2DMxw2uXXGkI7nydNi8jYczZRag4iIbWfszd
++cuCZ2iHvv/ptHQQu72G0oVJNy95udc0klDgz99bajVJJzPPnp/rJuGBN90
rqzENi4W+SPdT0P+vXV7t9aQwK5tTC76SkNxXYd+fMGWGdvRkD9HQ9nl/pbe
T0i4jdp3sITMkMa+dmGvOhLyJ/YPJNuZoQdPvvGvf05CwBy3TMdxM+RSxCfr
jK21bOA0v4sZYle9bavBHtocvz7J2wwZsz/WOb0gYYfW0OEroWaocTxGteIl
fl4ykrMu5ZqhnVfstqg2knBD96fV+REzxFXPzPjdTIIwxdM/cMwM2TSMq6m3
kJBdNRjnycb9t0VFhWKzpFufWM2aoUClA7wrWknI4ykRObjCHMWor1y5to2E
shb7QVLCHAX+t655dTsJhOVbNwdnczQbULT2VScJR3g1wxlu5qhqQkSJo4uE
+lfVGSYnzZGQ82peFeznhwrfqAeaI1GPMx9vYzduDZcVijRH6TlKb2I+kNDe
f/DHuzxz9Clv10mlbhJGXG4FaQ2ZI8/bg+VWffh59vHMlBw1RzNNF0ouYSsF
KRKrv5uj+cUzDlXY0TEvV7ZNmyO/izErNn4iQap4PNV2mQXSlxJQe4PtPrb/
4akdFsj1kEL8ngESJjwbfhTZWyCpDc2eTwdJEAxM2BjvZIHUtnpcGsI+HEI/
5O1qgbYIzbvzfCHhcsJoqKKPBdpd2xzCwN5btoa3/oIF4jrmNkpi+5Dme3uy
LVDYkDqHwDC+33yH3df2WaAPk9HlCl/x/NY6bdL+bIHYSUSCBbZb8eCz4GEL
JJ8ovScI+9NAv/D3CQvkLh125wn2S5Pu5sYlC/RlbrBTY5SEDNkWhRgxOrIy
2DOp+Y0E89dG/XXidFS5aLnaEXu989u4X1J0FHDZbiwMOyLz9dAJeTpKC+1a
rMU+ydOQqq1BRwfOB/kqjZGAvlXNczrRUYSq+Suhcfx8RxwsVHGloxWuvkwl
7IdilWZ+nnS0+kB1hSn2bkZF6ecAOrrUl9gQjc3/8o4dEUlHlLYXNj+wR/Jy
60MK6Ugr0PFqzXf8PrCPj50bo6OUq876u9gkzBaXLBtl05GRK23mEPbx6cbg
rik6+lDu4G+ErRLF7V05T0f7b7j88MceK4kyC1htiWyjwidrsY/+ChWelLZE
KXLlG41IEh4gVkq/rCV6Y3lEzA5bLLZuXYu8JeL9/Z7DG3tOeIlSdsgS2fx3
QT8Ru1Dj3LCHniXK1P4w04q94nJg2VdXSyTyZrhBfxK/r7uSJbs8LVGqxElD
JvYnsQesFz64/+esUhfsyoqppPwgS7Qwbv3rIrbzR+/TjjGWSCm3v6oGu0Hc
HfUXWiLx8qG/Yj9IkPO6VN1cYomMNZuFZbEzHxUp1N7F13v9gv8Qtr/+V/Gs
R5ZI85ZiIhV7h48Tt/VLS3S2bP/zEOywx3bvOkcsUX2AnFwb9uYXradUxy3R
kNijTb3Y91o1trJIS9Sh59Y2gv1peJeT25wlYvGVPF7AVuMlfy5wM9DhpjVe
O6fw74eQQ4b9OgYS0rb6JoPtIdF++DkfAz3MvnBQCTtD5VH05a0MlLorx/Ao
9pzThS3bZRn4fWBh446d6P3jaaQ8A11cOuPjhy151vH4mCIDvQ7kYZzFpl/R
Lak4zEASfY9yLmFXVK9X16Ey0Pmp32IF2PoNYZ9vmzPQuLT+u1LswebpyPVM
Bkqxi7CswOYd6mr+4MBAx3zZfXXYXutY9h7+DHTy5ureTuwVW/iWt55mIOMK
kb292Fk7I4oPBDMQrTDc/DP2W2XXqT8RDCQvf0JkHNtJszv1+CUGon+a/4/E
XjAyVH2ZgOeRwa0yg73bUS4iMZWB/NwfFy5i15/MlfqZwUBZJT5ZlGkSmEEC
TcybDGRl0eDChR2TMLdxZxEDvVdxOcuDLZruXhNdykCN1c/r12FX5vbafb/H
QC8kP/dvwB5+RBQ+rGagB3S39E3YwfUKhkK1DNThO7hfCFugKW/yfD0D2crJ
5wljl3QJpnx5gdd3Wn0TwdYYjDl09A0DKRg6LduO3f19vq+0hYF2baVN7cD2
/eUZvqED78dHqlIcexVn/65THxgoYtu48S5s1hrTN929DOSfnPVEElt50zNv
+MxAI+Maf6WwW7YrCuQNM5BoX5/gbuwTMoVVq8YYyL3BZ9ke7CWlLbYn2Qwk
kPOn4Z9Tj8RxvJtioICNUdYy2LKGf/KVfjHQtxM8L/+5ge6tf2OBgbpDLq+U
xf7//yvoyfD6bf/8P1vubcA=
            "]]},
          Annotation[#, "Charting`Private`Tag$249949#1"]& ]}, {}}, {{{}, {}, 
         TagBox[
          {RGBColor[1, 0, 0], AbsoluteThickness[1.6], Opacity[1.], 
           LineBox[CompressedData["
1:eJwt13k0l8sfB3BbZSkqbgrJTi5uCW2YQdlaLN/t4ZayVpZsiWSJa0vZSpuQ
RNbsiUhzka1IebJn/T4qya6E9Jt7zu+POXNe/8zMec9nPueMtJ27pSMXBwfH
Nzz+m0/YDk/+/k2gFvPtp+7IkGBQ7MTs5hUC+T35p+o/25GdC/KLBDLzKmq/
i03FWPzcN0+goNhHqUnYZ43erByZJtAUdUI+BfsrhxHHqQkC0S36HdKwzz//
l9vrM4F2pkqfzMCe9tZeF84mUE6simAOtrfqM/67QwQa7FnxLcD+PrZbMK+f
QNf+vJFUhu2Xlr+ppptAJnITPlXYy1aKf7wjCeRkxc9fhx0knL6V3U6gNYwJ
5mtszlYJiR9vCPTrVsIJEjss4s4O/mbsuJ9iA9jRP68r7PqXQGGHhWrnsDeU
rlM2eEEgraKq3N/Y8a6hqsxKAumrKx1dL0uC24O+GgHFBDI+pVupiL3t3uze
uCcESjk1FqaFnWzpdjA9B+8vc4TPEDv9lZ1+00MCAQkj7TPY8sEfD/elEOix
Wf+4H3b2PsJk8h6B9morW17DLsg7Zi5yA+dZ/dW0BLsyYZ/N6VACuRmOsnnl
SKB9pNTWO4hAd4MkrKSwa3jUHCP8CXTKgCdiH3a9r6xrvheBNCJ7+Fyw208K
+i/aEejjZvfKbmya6NVAgVMEMt82M7uA3dnOHSL5N16vWIQSlidBv8HPyEM0
Ao0e2j9ngf15J/tWvAHeH9aWd2K7jNrcewQIdNFN/OlP7MnknuTygwTysV/r
ul2BBPNCbx/17yFQ63QU9xns3wuVxUpyBBLk5+zhUiTBltq4VsRDoGbNZPGT
SiRY95luHMxBoG6BPYlx2IsbxOp0VljIKyiSqsXuscqoeD7HQo1XrDer7MT5
zlQ8Khthoapruom8yiSQkR65lI1YKCfUT3P8TxIIG2XNO1WzUI2f0D5lFRLw
uLm6y1ewkI+CjLALNlXx3SG9kIU0NmdbTmFnmwuYJ6ey0JG8ou+caiRQu6Kh
EB/AQuN/MdvMdpFgx+Ofacf9WOjEsjUzBXvjmxrxDRdYKFQ2uvwr9oyoyaZo
Fxa6vsXid/RuEpQVnlz5x5qFun8PFXeok+DAYMR7330sNLH67laMJgmMdHuC
Ts0z0eXtW1UeHSRBRPkvFadpJpJQ7azk0SZBg5pMn+sEE7lcYnCfwT60w2Wv
P5uJ7PWCm1V1SKDP8WsqkWSiQfN30vW6uB5qpWxbypioX6lrRVifBLsMzxpo
+jBR6xN9VWhCAvea6zMHPZmI7e6sUIldoFX8QN+NiRJ++PWqm5JAVXFp2cyR
iSqX//RWOkICZd7rZc4MJrrUtNlJ4hgJ5FoK5dM0mWixg+eIogWu9+M/1gl8
Z6CfjbLdTVYkKLnYnCs/y0A3moyNmdYkMH1w/xicZKAiE2EXNrb/NLjpM8ZA
t6suNnGdIEHvjSjJoU4GUouOGDaywffZtU3z6TMGMlCQCp+zI4GUrbbdqUsM
pPfqhWW7Kwkqrgqu8fdhICLQeO0FNxKYlwxlJXoyUMxbmsvW8yQI4Q7/1nyO
gbb315vYu5NgJLPVT8OagZJ8l5icXiTIGLeJ4zvIQGtmB3NsfEmgdCGkunSF
jn5ZNn9OCcX3zZfaeWmRjtbn/n3lzD8k0Eh9Pg3m6UhLCn7aHUYC2DQn9+Yr
HQkwG2Saw0lgJeEUw+6loxFlTTPOq7h/1Jva/FFJR2IVnR5343C/ExHh8PWh
I/nlVTfbFJz308cGByZpaFvb907rKhJwpcgkGI/TUNNf74cNq0nACksdYI7R
UPqWupQ9L0jAQbt9yXuAhi5Y5CkJvcTvdTq8ML+NhoaUV6LaavH7UHYU31FI
Q2uOFzudb8H1kCY7x+1BQ1KzL1XUe0nwITotvXXGEqW21no1LON+elmT1B2y
QN/zjHTeHPsAjodq7X7SYY70qtND6LkfQOL+rW/MS8zQ3wEL77gEOsGlzJ+9
XDePIbZzwlJFUCdI2xd2r+3OEURFG0qGzXcC/cWxgsTHJuijZFRgqUcXeD8Z
fG7LNSMUvPDANYujG2Ssr+0ovnkYrSno1ReJ6wb2tgdGeb0MkM6zg5lZu3tA
yki0ibW1HmpLUj3Z390D9mzhexndqou+8U6FzPr3At4PZzW7Ew6goYEAjapd
feD0iJiAVaoWWlECoozBPpB4cv+fFkx1JFKTdnTbw34QYL9x9vIhFUSfiM2W
tf8IOrMtj1a7yqGu5LqwNrEB0Haz72JnlygKTt107ffoAJgDribr+n+/9I3h
O8T5cBBMg3g3jrOrIPkge4yuOgQi/DwH5QK3wkVhjuoPCUMgtENMuGaHHARq
AtMbpoYAr1CG9HKOCiyrNUT8tGFgcdTJWTFCHc5rzG2rLB0G9/Wz2dvdtWBA
faq/xvoRwPc6UCQl/wBcr2a98uXcCJjn4aQ+P9SFpjZfnkzUjICF2S/caXp6
sKRBQSxNaBSEqmyfjjthAD1q6rXY9qOgTTdLxYl2GMo4iYxtLRwFKmLLdVcu
GMFFT8njcSujwLgtMy/E0wQ2XwloboBs8IXhpx3lcASObWh+HRXMBsmPRZQ6
Qo7BEtNggYoaNhBsX+fAc9kMns3PMO+fZwNjW7tf2m/NocqIZegaZQocraen
LPVZQIkbR4PPERQovOnlmNdpCRPMp/+mBVEgKNW4eLzXEt7+AZQmsI/nSP7a
OWgJ98NT8WHBFJisaUnM/mQJ/W2G95RdoYDKuEx95qIlPPDjVYPgPxTIhR0y
aWI0GG9Wubk4kgKZ3/YMJdrQYKrH2qWceArcN1qwDhqjwfv8zR3ODykgweHq
7TNOgw8lBdqHsVMrRq65TtLgvOhbLyKdAmk726utv9NgKO1l3qFHFMgQyJPc
u5YOb9AvjG/NpEDB29MjU/J0eHPyY2JRNgUQ6805W0c6TPcFrsmFFNDbaBBK
nKPDlYtflHmLKFDbVJlk5kaHArUacd7Yr/ZnvdbxocOLqYnGJsUUaBEPVRUL
p8Ol0yhwuoQCHYN7Z95n0OHk0qYJ1XIKjJ155HeITYe5siL5DtUUEPRwTVb8
TIfHqxTV6rC1/DQR/wQd/iX6gJB+QYHIqMZ17+boUKQw/XE/tlLO19snuRlQ
5rqtgtlLCjiP73l6UYYB66KmC2VrKfDNtX4m+zQDlvUtvYpupMAWn5g/rjsw
4LzOBtMBbN1A5n73swzIu9zjs7uJArExn69oejCgWkVsfSe2WsH6jbXBDBjd
0KezvYUCHlN0tb5UBrSrbr5/7w0F5j0p5w0fGVBDVYtt9g7nt8FB9PAwAx7e
UXEpFftczkhdAMWAz0QePZ7AHhgalJj4xoDuMqkNke8p0GjW29ayyoAcmxIk
KzsokKT6Vj1KignNbtTv5O2kAPxSscTlwIQiE+VXWb0UWArbm3XgLBNu3GzM
dQ/7qVQ5zcuVCZd4Hm7qxVYmSvOHLzCh1da789Z9FBBufGKDwpnwONf216x+
nHdGem1gFhPeiswt1xmgwLXT16MXx5mwLTfF+fkwBb7n5HF/nmRCJZlN+75i
2821BHTNMmGl8IUc8REKHIjgcy9fYsL2Wyu+l7HH8yJoF/hZMC29oU5rlALG
P65ITO9kwUdVr4ST2RQog2m3BlVZkJDrlWzElop+Kfh2NwsKMYpbZ7AXJVY5
Cvaz4NLjlC2GFAWy9C9TLiYsWOutwBjHXhvrU/DpLAuGnWkLlf5EAa+uRMUu
VxYU6B1pMsQekCpLa/BgQUeemyUu2OWlszcy/Vjwa8gLjzJsxx53X/soFvzX
8dcdvc8UqJdzhoNZLLgacize9AsFdp2/WtmWx4IdJuJCztjJz7LVawpZsOKk
/e6r2N6mn+RSnrFgAGl9ugFbxsOB7+9GFoySLz2jPU6BkCqb951jLLhmR6CY
6FcKbG1ov3jwKwtmxYY37sEuatcXT5tiQZ3XOzjNsQcoBYdziyyYLcEpFomt
vXFqYZmPgPwKOiNT2KSYbdJpQQK6vro3xztBARf5Dt1Xmwk4u+ibII2ddOBZ
ZKw4gfMq9rLAXnQI3iatSkCxD59a8rDj3WdehO8mIIyVhP9iK/rb241rElD9
Q5NeJzYzziivVJeA54s8x1exSyuFdAzNCdjNPd5u+o0CpvUhw7l0At5l3Mg5
gT3SNhcuZEXARNt0wfPYG9ldbd22BExynA+Mwz4vmHbaxZuA9Xt1Zt5gr922
eU27LwFf7+VQ7cNOkQ3L0QggoJ+F9MJn7Df7zs7+CsPrZ19S5p6kgINB7227
qwQM+lRwRwh7+djRg40xBGTr6yaIYyvb7wqLv03AsZIzO9Wxa93SlRaSCHhC
iKNJG9vKT6TV6gEBV0WnZg2xo2IW/5DNJqC1ZNs3K+wdd52fR+YT8Hhu9Qs7
7PL0fpuJIpzf6uo2F2zqGcp6WknA58EBvv7YAbXqR8Vq8HmulPuFYIu0ZkwH
1RLQdE5vbRR2XteWW6MNBPQnJKVisfVHovYbv8b57j/ScBO7d2LpY/5bAjop
Ni3exfb84Rq6iSRg14vEZynYvFyDChe7CbgprYgrHTttvcXr3n4CevmL92Zi
7xOtcwfDBJTn+qCTg/1WWlMkgyKg1EK/aj62k0pWBe84AVXE9uQWYK9qbTvp
NknAfthVUoR9W+8a5/tZAsboNRuVYKse/ZWp9YOAnr94z5Vi1zPdTe8vEzDK
5vaWMuz//1/hfZan+X/+H1TTe4I=
            "]]},
          Annotation[#, "Charting`Private`Tag$250405#1"]& ]}, {}}},
      AspectRatio->NCache[GoldenRatio^(-1), 0.6180339887498948],
      Axes->{True, True},
      AxesLabel->{
        FormBox["\"distance\"", TraditionalForm], 
        FormBox[
        "\"\\!\\(\\*OverscriptBox[\\(P\\), \\(~\\)]\\)\"", TraditionalForm]},
      AxesOrigin->{0, 0},
      DisplayFunction->Identity,
      Frame->{{False, False}, {False, False}},
      FrameLabel->{{None, None}, {None, None}},
      FrameTicks->{{Automatic, Automatic}, {Automatic, Automatic}},
      GridLines->{None, None},
      GridLinesStyle->Directive[
        GrayLevel[0.5, 0.4]],
      ImagePadding->{{5.326530612244909, 46.}, {21., 21.99999999999997}},
      Method->{
       "DefaultBoundaryStyle" -> Automatic, 
        "DefaultGraphicsInteraction" -> {
         "Version" -> 1.2, "TrackMousePosition" -> {True, False}, 
          "Effects" -> {
           "Highlight" -> {"ratio" -> 2}, "HighlightPoint" -> {"ratio" -> 2}, 
            "Droplines" -> {
             "freeformCursorMode" -> True, 
              "placement" -> {"x" -> "All", "y" -> "None"}}}}, 
        "DefaultMeshStyle" -> AbsolutePointSize[6], "ScalingFunctions" -> 
        None, "CoordinatesToolOptions" -> {"DisplayFunction" -> ({
            (Identity[#]& )[
             Part[#, 1]], 
            (Identity[#]& )[
             Part[#, 2]]}& ), "CopiedValueFunction" -> ({
            (Identity[#]& )[
             Part[#, 1]], 
            (Identity[#]& )[
             Part[#, 2]]}& )}},
      PlotRange->{{-100, 100}, {0., 1.}},
      PlotRangeClipping->True,
      PlotRangePadding->{{
         Scaled[0.02], 
         Scaled[0.02]}, {
         Scaled[0.05], 
         Scaled[0.05]}},
      Ticks->{Automatic, Automatic}], {523.8723664433604, -67.49138014351566},
      ImageScaled[{0.5, 0.5}], {189.75744437190062, 128.5550097971727}]}, {}},
  
  ImageSize->{926.946875, 210.4},
  PlotRange->{{0, 626.0305132014203}, {-134.9827602870313, 0}},
  PlotRangePadding->{6, 5}]], "Output",
 CellChangeTimes->{
  3.84356116107308*^9, {3.843561237642017*^9, 3.8435612440899773`*^9}, {
   3.843561932713903*^9, 3.843561958976071*^9}, {3.843562424137649*^9, 
   3.843562439843005*^9}, {3.843562568295232*^9, 3.843562576767254*^9}, 
   3.843615653393775*^9, 3.843615726683025*^9, {3.843615986377516*^9, 
   3.843615999405416*^9}},
 CellLabel->
  "Out[488]=",ExpressionUUID->"446b1a8a-0540-4970-b681-83a80d38f2fd"]
}, Open  ]],

Cell[TextData[{
 "Fig. S2.2.  Left: the effective migration rate, ",
 Cell[BoxData[
  FormBox[
   SubscriptBox["m", "e"], TraditionalForm]],
  FormatType->TraditionalForm,ExpressionUUID->
  "1eda43e5-c195-4cf7-8e7a-01fb855c8411"],
 ", defined for the population between the boundary at ",
 Cell[BoxData[
  FormBox[
   RowBox[{
    RowBox[{"x", "=", 
     RowBox[{"-", "100"}]}], ",", " ", "and", " "}], TraditionalForm]],
  FormatType->TraditionalForm,ExpressionUUID->
  "f352d44d-9928-4abb-8096-a73c137c085c"],
 "a barrier at ",
 Cell[BoxData[
  FormBox[
   RowBox[{"x", "=", "0"}], TraditionalForm]],
  FormatType->TraditionalForm,ExpressionUUID->
  "0114181e-fd97-47e8-8424-290bee3f6f79"],
 ", plotted against generations since secondary contact, ",
 Cell[BoxData[
  FormBox[
   RowBox[{"t", "."}], TraditionalForm]],
  FormatType->TraditionalForm,ExpressionUUID->
  "01859e2b-0ad0-44c2-bb73-4fab706a56ec"],
 " The blue line shows the limit for large ",
 Cell[BoxData[
  FormBox[
   RowBox[{"t", ".", " "}], TraditionalForm]],
  FormatType->TraditionalForm,ExpressionUUID->
  "bb31248f-cb92-4a71-8181-b983335234b5"],
 "Middle: The step, \[CapitalDelta]p (red) and the gradient, ",
 Cell[BoxData[
  FormBox[
   RowBox[{
    SubscriptBox["\[PartialD]", "t"], 
    OverscriptBox["p", "_"]}], TraditionalForm]],ExpressionUUID->
  "a5a89d31-d118-4182-afbe-b60abf3f52ac"],
 " (blue). Right: Clines at  ",
 Cell[BoxData[
  FormBox[
   RowBox[{
    RowBox[{"t", "=", "10"}], ","}], TraditionalForm]],
  FormatType->TraditionalForm,ExpressionUUID->
  "16d6446e-3f08-497b-b610-fd344133f8bc"],
 " ",
 Cell[BoxData[
  FormBox[
   RowBox[{"100", ",", "1000", ",", 
    RowBox[{
     SuperscriptBox["10", "4"], ".", " ", 
     RowBox[{"(", 
      RowBox[{"black", ",", "\[Ellipsis]", ",", "red"}], ")"}], "."}]}], 
   TraditionalForm]],ExpressionUUID->"c972fc78-f9a7-40e1-9896-21de8eef5665"]
}], "Text",
 CellChangeTimes->{{3.844049009985222*^9, 3.844049017887206*^9}, {
  3.844049057049041*^9, 
  3.84404927125208*^9}},ExpressionUUID->"b228d3de-1ccd-49f8-b432-\
2a743a564405"],

Cell[CellGroupData[{

Cell["Detailed derivation ", "Subsubsection",
 CellChangeTimes->{{3.8431109382746363`*^9, 3.8431109421084003`*^9}, {
  3.843616507671571*^9, 3.843616512917407*^9}, {3.843617881839704*^9, 
  3.843617887450521*^9}},ExpressionUUID->"cf82d1b4-36df-42ee-8a8e-\
ada88596a5b1"],

Cell[TextData[{
 "The solution relies on the fact that any solution of the form ",
 Cell[BoxData[
  FormBox[
   RowBox[{"A", "\[VeryThinSpace]", 
    RowBox[{"P", "[", 
     RowBox[{"C", "\[PlusMinus]", "y"}], "]"}]}], TraditionalForm]],
  ExpressionUUID->"dc53017c-84d5-47a2-a504-f84f891aa526"],
 " satisfies the diffusion equation in the interior.  We require 1/2 at X=0 \
and zero gradient at \[PlusMinus]X. The first constraint can be satisfied by \
dividing by a constant, and the second, by summing a series of corrections of \
the form ",
 Cell[BoxData[
  FormBox[
   RowBox[{"P", "[", 
    RowBox[{
     RowBox[{
      RowBox[{"-", "2"}], "k", "\[VeryThinSpace]", "X"}], "\[PlusMinus]", 
     "y"}], "]"}], TraditionalForm]],ExpressionUUID->
  "745c0c14-cbd6-4c9c-a881-244c7f639fad"],
 " for integer ",
 Cell[BoxData[
  FormBox[
   RowBox[{"k", ">=", "0"}], TraditionalForm]],
  FormatType->TraditionalForm,ExpressionUUID->
  "8a2bdc3e-e048-4da5-bbad-c7b5a8a2212a"],
 ". We start with an initial trial solution ",
 Cell[BoxData[
  FormBox[
   RowBox[{"P", "[", "y", "]"}], TraditionalForm]],ExpressionUUID->
  "afccb835-cbf1-4f41-9c73-2377383cc1ea"],
 ". This breaks the boundary conditions, because ",
 Cell[BoxData[
  FormBox[
   RowBox[{
    RowBox[{
     RowBox[{"P", "[", 
      RowBox[{"\[PlusMinus]", "X"}], "]"}], "\[NotEqual]", "0"}], ","}], 
   TraditionalForm]],ExpressionUUID->"5f48148b-fa07-4589-9a98-fe4976c8cc24"],
 " and so we add two compensating terms, ",
 Cell[BoxData[
  FormBox[
   RowBox[{"P", "[", 
    RowBox[{
     RowBox[{
      RowBox[{"-", "2"}], "X"}], "-", "y"}], "]"}], TraditionalForm]],
  FormatType->TraditionalForm,ExpressionUUID->
  "c941a96d-8d90-4e99-bbf9-a7a4964fd7db"],
 ", ",
 Cell[BoxData[
  FormBox[
   RowBox[{"-", 
    RowBox[{"P", "[", 
     RowBox[{
      RowBox[{
       RowBox[{"-", "2"}], "X"}], "+", "y"}], "]"}]}], TraditionalForm]],
  FormatType->TraditionalForm,ExpressionUUID->
  "8ac0ca5f-a02f-4f6b-ac0a-3fc731bff04c"],
 ".  These must in turn be compensated at the opposite boundary. The first \
term has gradient P[-3X] at +X, and is compensated by ",
 Cell[BoxData[
  FormBox[
   RowBox[{"+", 
    RowBox[{"P", "[", 
     RowBox[{
      RowBox[{
       RowBox[{"-", "4"}], "X"}], "+", "y"}], "]"}]}], TraditionalForm]],
  FormatType->TraditionalForm,ExpressionUUID->
  "c3cd4044-15b7-46c0-9f84-73cfbee9ff38"],
 ", and the second term is compensated by ",
 Cell[BoxData[
  FormBox[
   RowBox[{"-", 
    RowBox[{"P", "[", 
     RowBox[{
      RowBox[{
       RowBox[{"-", "4"}], "X"}], "-", "y"}], "]"}]}], TraditionalForm]],
  FormatType->TraditionalForm,ExpressionUUID->
  "6ed56c88-e252-4cc1-9b89-d4a30f986ed2"],
 ". Thus:"
}], "Text",
 CellChangeTimes->{{3.843110945139564*^9, 3.843111177797493*^9}, {
  3.843271628153137*^9, 3.8432717095386477`*^9}, {3.843271746048225*^9, 
  3.8432717958998537`*^9}, {3.84327206378104*^9, 3.843272063781151*^9}, {
  3.8432721368505783`*^9, 3.8432721400061197`*^9}, {3.843272173301889*^9, 
  3.843272219307716*^9}, {3.843272302853518*^9, 3.843272393946272*^9}, {
  3.8432725503068113`*^9, 3.843272550493333*^9}, {3.8432726447326813`*^9, 
  3.843272660353312*^9}, {3.843274424822102*^9, 
  3.843274430114655*^9}},ExpressionUUID->"92708530-070c-4f0b-9dfc-\
8983aef4ea24"],

Cell[BoxData[{
 RowBox[{
  RowBox[{
   OverscriptBox["P", "~"], "[", "y", "]"}], "=", 
  RowBox[{
   RowBox[{"P", "[", "y", "]"}], "+", 
   RowBox[{"(", 
    RowBox[{
     RowBox[{"P", "[", 
      RowBox[{
       RowBox[{
        RowBox[{"-", "2"}], "X"}], "-", "y"}], "]"}], "-", 
     RowBox[{"P", "[", 
      RowBox[{
       RowBox[{
        RowBox[{"-", "2"}], "X"}], "+", "y"}], "]"}]}], ")"}], "+", 
   RowBox[{"(", 
    RowBox[{
     RowBox[{"P", "[", 
      RowBox[{
       RowBox[{
        RowBox[{"-", "4"}], "X"}], "+", "y"}], "]"}], "+", 
     RowBox[{"P", "[", 
      RowBox[{
       RowBox[{
        RowBox[{"-", "6"}], "X"}], "-", "y"}], "]"}], "+", 
     RowBox[{
      RowBox[{"P", "[", 
       RowBox[{
        RowBox[{
         RowBox[{"-", "8"}], "X"}], "+", "y"}], "]"}], "\[Ellipsis]"}]}], 
    ")"}], "-", 
   RowBox[{"(", 
    RowBox[{
     RowBox[{"+", 
      RowBox[{"P", "[", 
       RowBox[{
        RowBox[{
         RowBox[{"-", "4"}], "X"}], "-", "y"}], "]"}]}], "+", 
     RowBox[{"P", "[", 
      RowBox[{
       RowBox[{
        RowBox[{"-", "6"}], "X"}], "+", "y"}], "]"}], "+", 
     RowBox[{
      RowBox[{"P", "[", 
       RowBox[{
        RowBox[{
         RowBox[{"-", "8"}], "X"}], "-", "y"}], "]"}], "\[Ellipsis]"}]}], 
    ")"}]}]}], "\[IndentingNewLine]", 
 RowBox[{
  RowBox[{
   RowBox[{
    OverscriptBox["P", "~"], "'"}], "[", "y", "]"}], "=", 
  RowBox[{
   RowBox[{
    RowBox[{"P", "'"}], "[", "y", "]"}], "+", 
   RowBox[{"(", 
    RowBox[{
     RowBox[{"-", 
      RowBox[{
       RowBox[{"P", "'"}], "[", 
       RowBox[{
        RowBox[{
         RowBox[{"-", "2"}], "X"}], "-", "y"}], "]"}]}], "+", 
     RowBox[{
      RowBox[{"P", "'"}], "[", 
      RowBox[{
       RowBox[{
        RowBox[{"-", "4"}], "X"}], "+", "y"}], "]"}], "-", 
     RowBox[{
      RowBox[{"P", "'"}], "[", 
      RowBox[{
       RowBox[{
        RowBox[{"-", "6"}], "X"}], "-", "y"}], "]"}], "+", 
     RowBox[{
      RowBox[{
       RowBox[{"P", "'"}], "[", 
       RowBox[{
        RowBox[{
         RowBox[{"-", "8"}], "X"}], "+", "y"}], "]"}], "\[Ellipsis]"}]}], 
    ")"}], "-", 
   RowBox[{"(", 
    RowBox[{
     RowBox[{
      RowBox[{"P", "'"}], "[", 
      RowBox[{
       RowBox[{
        RowBox[{"-", "2"}], "X"}], "+", "y"}], "]"}], "-", 
     RowBox[{
      RowBox[{"P", "'"}], "[", 
      RowBox[{
       RowBox[{
        RowBox[{"-", "4"}], "X"}], "-", "y"}], "]"}], "+", 
     RowBox[{
      RowBox[{"P", "'"}], "[", 
      RowBox[{
       RowBox[{
        RowBox[{"-", "6"}], "X"}], "+", "y"}], "]"}], "-", 
     RowBox[{
      RowBox[{
       RowBox[{"P", "'"}], "[", 
       RowBox[{
        RowBox[{
         RowBox[{"-", "8"}], "X"}], "-", "y"}], "]"}], "\[Ellipsis]"}]}], 
    ")"}]}]}]}], "DisplayFormula",
 CellChangeTimes->{{3.843272710433516*^9, 3.843272838495504*^9}, {
  3.8432728731925983`*^9, 3.8432729350890102`*^9}, {3.843273075731008*^9, 
  3.843273083663909*^9}, {3.843274453467742*^9, 3.843274461732223*^9}, {
  3.8435189671836777`*^9, 
  3.843518983751761*^9}},ExpressionUUID->"0836b5af-a5d3-408c-968f-\
edd8f5f55f1a"],

Cell[TextData[{
 "As a check, the gradients at ",
 Cell[BoxData[
  FormBox[
   RowBox[{"\[PlusMinus]", "X"}], TraditionalForm]],
  FormatType->TraditionalForm,ExpressionUUID->
  "19640945-e2f7-4f54-aad1-da78fd0f24ba"],
 " are:"
}], "Text",
 CellChangeTimes->{{3.843272841928444*^9, 3.843272852435755*^9}, {
  3.84327294011185*^9, 
  3.8432729485564623`*^9}},ExpressionUUID->"c6b00a23-6647-4ff6-93bb-\
a077405b9a88"],

Cell[BoxData[
 RowBox[{
  RowBox[{
   RowBox[{
    OverscriptBox["P", "~"], "'"}], "[", 
   RowBox[{"-", "X"}], "]"}], "=", 
  RowBox[{
   RowBox[{
    RowBox[{
     RowBox[{"P", "'"}], "[", 
     RowBox[{"-", "X"}], "]"}], "+", 
    RowBox[{"(", 
     RowBox[{
      RowBox[{"-", 
       RowBox[{
        RowBox[{"P", "'"}], "[", 
        RowBox[{"-", "X"}], "]"}]}], "+", 
      RowBox[{
       RowBox[{"P", "'"}], "[", 
       RowBox[{
        RowBox[{"-", "3"}], "X"}], "]"}], "-", 
      RowBox[{
       RowBox[{"P", "'"}], "[", 
       RowBox[{
        RowBox[{"-", "5"}], "X"}], "]"}], "+", 
      RowBox[{
       RowBox[{
        RowBox[{"P", "'"}], "[", 
        RowBox[{
         RowBox[{"-", "7"}], "X"}], "]"}], "\[Ellipsis]"}]}], ")"}], "-", 
    RowBox[{"(", 
     RowBox[{
      RowBox[{
       RowBox[{"P", "'"}], "[", 
       RowBox[{
        RowBox[{"-", "3"}], "X"}], "]"}], "-", 
      RowBox[{
       RowBox[{"P", "'"}], "[", 
       RowBox[{
        RowBox[{"-", "5"}], "X"}], "]"}], "+", 
      RowBox[{
       RowBox[{"P", "'"}], "[", 
       RowBox[{
        RowBox[{"-", "7"}], "X"}], "]"}], "-", 
      RowBox[{
       RowBox[{
        RowBox[{"P", "'"}], "[", 
        RowBox[{
         RowBox[{"-", "9"}], "X"}], "]"}], "\[Ellipsis]"}]}], ")"}]}], " ", 
   "=", "0"}]}]], "DisplayFormula",
 CellChangeTimes->{{3.843272710433516*^9, 3.843272838495504*^9}, {
  3.8432728731925983`*^9, 3.8432729350890102`*^9}, {3.8432729689246492`*^9, 
  3.843273049150915*^9}, {3.843274496661154*^9, 3.843274501899382*^9}, {
  3.8432745665163937`*^9, 
  3.843274567414419*^9}},ExpressionUUID->"8f5ab56b-cbb5-4ca6-b7f7-\
16dbb582a77f"],

Cell[BoxData[
 RowBox[{
  RowBox[{
   RowBox[{
    OverscriptBox["P", "~"], "'"}], "[", 
   RowBox[{"+", "X"}], "]"}], "=", 
  RowBox[{
   RowBox[{
    RowBox[{
     RowBox[{"P", "'"}], "[", "X", "]"}], "+", 
    RowBox[{"(", 
     RowBox[{
      RowBox[{"-", 
       RowBox[{
        RowBox[{"P", "'"}], "[", 
        RowBox[{
         RowBox[{"-", "3"}], "X"}], "]"}]}], "+", 
      RowBox[{
       RowBox[{"P", "'"}], "[", 
       RowBox[{
        RowBox[{"-", "3"}], "X"}], "]"}], "-", 
      RowBox[{
       RowBox[{"P", "'"}], "[", 
       RowBox[{
        RowBox[{"-", "7"}], "X"}], "]"}], "+", 
      RowBox[{
       RowBox[{
        RowBox[{"P", "'"}], "[", 
        RowBox[{
         RowBox[{"-", "7"}], "X"}], "]"}], "\[Ellipsis]"}]}], ")"}], "-", 
    RowBox[{"(", 
     RowBox[{
      RowBox[{
       RowBox[{"P", "'"}], "[", 
       RowBox[{"-", "X"}], "]"}], "-", 
      RowBox[{
       RowBox[{"P", "'"}], "[", 
       RowBox[{
        RowBox[{"-", "5"}], "X"}], "]"}], "+", 
      RowBox[{
       RowBox[{"P", "'"}], "[", 
       RowBox[{
        RowBox[{"-", "5"}], "X"}], "]"}], "-", 
      RowBox[{
       RowBox[{
        RowBox[{"P", "'"}], "[", 
        RowBox[{
         RowBox[{"-", "9"}], "X"}], "]"}], "\[Ellipsis]"}]}], ")"}]}], "=", 
   "0"}]}]], "DisplayFormula",
 CellChangeTimes->{{3.843272710433516*^9, 3.843272838495504*^9}, {
   3.8432728731925983`*^9, 3.8432729350890102`*^9}, 3.8432729689246492`*^9, {
   3.843274570275671*^9, 3.843274612735301*^9}, {3.8432758180724297`*^9, 
   3.843275884381983*^9}},ExpressionUUID->"17be7d26-9d1d-43be-bb96-\
8f7d7a707eef"],

Cell[TextData[{
 "The total mass in {-X,0} is now ",
 Cell[BoxData[
  FormBox[
   RowBox[{
    RowBox[{
     RowBox[{"{", 
      RowBox[{
       RowBox[{
        RowBox[{"-", "2"}], "X"}], ",", "0"}], "}"}], ",", 
     RowBox[{"{", 
      RowBox[{
       RowBox[{
        RowBox[{"-", "6"}], "X"}], ",", 
       RowBox[{
        RowBox[{"-", "4"}], "X"}]}], "}"}], ",", 
     RowBox[{
      RowBox[{
       RowBox[{"{", 
        RowBox[{
         RowBox[{
          RowBox[{"-", "10"}], "X"}], ",", 
         RowBox[{
          RowBox[{"-", "8"}], "X"}]}], "}"}], "..."}], "-", 
      RowBox[{"(", 
       RowBox[{
        RowBox[{"{", 
         RowBox[{
          RowBox[{
           RowBox[{"-", "4"}], "X"}], ",", 
          RowBox[{
           RowBox[{"-", "2"}], "X"}]}], "}"}], ",", 
        RowBox[{"{", 
         RowBox[{
          RowBox[{
           RowBox[{"-", "8"}], "X"}], ",", 
          RowBox[{
           RowBox[{"-", "6"}], "X"}]}], "}"}], ",", ".."}], ")"}]}]}], ")"}], 
   TraditionalForm]],
  FormatType->TraditionalForm,ExpressionUUID->
  "b6112a35-f1fb-4f6f-bd2a-7a7afab933c2"],
 ". The rate of change is necessarily proportional to the gradient at zero, \
which is Gaussian:"
}], "Text",
 CellChangeTimes->{{3.8432779562326403`*^9, 3.843278002680217*^9}, {
  3.8432780349551163`*^9, 3.843278277090232*^9}, {3.843280010559496*^9, 
  3.843280067243578*^9}},ExpressionUUID->"5d457785-8be1-4e16-9efd-\
faccd9468d8c"],

Cell[BoxData[
 RowBox[{
  RowBox[{
   RowBox[{
    OverscriptBox["P", "~"], "'"}], "[", "0", "]"}], "=", 
  RowBox[{
   RowBox[{
    RowBox[{
     RowBox[{"P", "'"}], "[", "0", "]"}], "-", 
    RowBox[{"2", 
     RowBox[{
      RowBox[{"P", "'"}], "[", 
      RowBox[{
       RowBox[{"-", "2"}], "X"}], "]"}]}], "+", 
    RowBox[{"2", 
     RowBox[{
      RowBox[{"P", "'"}], "[", 
      RowBox[{
       RowBox[{"-", "4"}], "X"}], "]"}]}], "-", 
    RowBox[{"2", 
     RowBox[{
      RowBox[{"P", "'"}], "[", 
      RowBox[{
       RowBox[{"-", "6"}], "X"}], "]"}]}], "+", 
    RowBox[{"2", 
     RowBox[{
      RowBox[{"P", "'"}], "[", 
      RowBox[{
       RowBox[{"-", "8"}], "X"}], "]"}]}]}], "=", 
   RowBox[{
    RowBox[{
     RowBox[{"P", "'"}], "[", "0", "]"}], "+", 
    RowBox[{"2", 
     RowBox[{
      SubsuperscriptBox["\[Sum]", 
       RowBox[{"k", "=", "1"}], "\[Infinity]"], 
      RowBox[{
       SuperscriptBox[
        RowBox[{"(", 
         RowBox[{"-", "1"}], ")"}], "k"], 
       RowBox[{
        RowBox[{"P", "'"}], "[", 
        RowBox[{
         RowBox[{"-", "2"}], "k", " ", "X"}], 
        "]"}]}]}]}]}]}]}]], "DisplayFormula",
 CellChangeTimes->{{3.843272710433516*^9, 3.843272838495504*^9}, {
  3.8432728731925983`*^9, 3.8432729350890102`*^9}, {3.843273075731008*^9, 
  3.843273083663909*^9}, {3.843274453467742*^9, 3.843274461732223*^9}, {
  3.84328007796014*^9, 
  3.843280242590065*^9}},ExpressionUUID->"f89dc0a7-c153-41eb-b853-\
82ed4a7099c6"],

Cell["In unscaled units, therefore:", "Text",
 CellChangeTimes->{{3.843280261159277*^9, 
  3.8432802739010077`*^9}},ExpressionUUID->"cb9808e3-cac5-4068-8200-\
dad5c9523188"],

Cell[BoxData[
 RowBox[{
  RowBox[{
   RowBox[{
    FractionBox["\[PartialD]", 
     RowBox[{"\[PartialD]", "t"}]], 
    RowBox[{
     SubsuperscriptBox["\[Integral]", 
      RowBox[{"-", "X"}], "0"], 
     RowBox[{
      RowBox[{
       OverscriptBox["P", "~"], "[", "y", "]"}], 
      RowBox[{"\[DifferentialD]", "y"}]}]}]}], "=", 
   RowBox[{
    RowBox[{
     FractionBox[
      SuperscriptBox["\[Sigma]", "2"], "2"], 
     FractionBox[
      RowBox[{"\[PartialD]", 
       RowBox[{
        RowBox[{
         OverscriptBox["P", "~"], "'"}], "[", "0", "]"}]}], 
      RowBox[{"\[PartialD]", "x"}]]}], "=", 
    RowBox[{
     FractionBox["\[Sigma]", 
      RowBox[{"2", 
       SqrtBox["t"]}]], 
     RowBox[{
      SubsuperscriptBox["\[Sum]", 
       RowBox[{"k", "=", "1"}], "\[Infinity]"], 
      RowBox[{
       SuperscriptBox[
        RowBox[{"(", 
         RowBox[{"-", "1"}], ")"}], "k"], 
       FractionBox[
        RowBox[{"\[PartialD]", 
         RowBox[{"P", "[", 
          RowBox[{
           RowBox[{"-", "2"}], "k", " ", "X"}], "]"}]}], 
        RowBox[{"\[PartialD]", "X"}]]}]}]}]}]}], ")"}]], "DisplayFormula",
 CellChangeTimes->{{3.843272710433516*^9, 3.843272838495504*^9}, {
  3.8432728731925983`*^9, 3.8432729350890102`*^9}, {3.843273075731008*^9, 
  3.843273083663909*^9}, {3.843274453467742*^9, 3.843274461732223*^9}, {
  3.84328007796014*^9, 3.843280242590065*^9}, {3.843282203704501*^9, 
  3.843282292986938*^9}, {3.843282516333137*^9, 3.843282533960788*^9}, {
  3.843518473730184*^9, 3.843518534068863*^9}, {3.8435188440930433`*^9, 
  3.843518846337595*^9}},ExpressionUUID->"9ae7813d-9df0-43e7-ac54-\
5e29af46220f"],

Cell[TextData[{
 "where ",
 Cell[BoxData[
  FormBox[
   RowBox[{
    RowBox[{
     RowBox[{"P", "'"}], "[", "y", "]"}], " ", "=", 
    FractionBox[
     SuperscriptBox["\[ExponentialE]", 
      RowBox[{
       RowBox[{"-", 
        SuperscriptBox["y", "2"]}], "/", 
       RowBox[{"(", 
        RowBox[{"2", 
         SuperscriptBox["\[Sigma]", "2"], "t"}], ")"}]}]], 
     SqrtBox[
      RowBox[{"2", "\[Pi]", " ", 
       SuperscriptBox["\[Sigma]", "2"], "t"}]]]}], TraditionalForm]],
  FormatType->TraditionalForm,ExpressionUUID->
  "c7fa51b4-57ca-48d4-98b0-872b72ef749b"],
 ".  Thus:"
}], "Text",
 CellChangeTimes->{{3.8432823074363203`*^9, 
  3.8432824122720118`*^9}},ExpressionUUID->"18e7e59b-b0c5-4da0-a680-\
666ab4c30991"],

Cell[BoxData[{
 RowBox[{
  RowBox[{
   RowBox[{
    FractionBox["\[PartialD]", 
     RowBox[{"\[PartialD]", "t"}]], 
    RowBox[{
     SubsuperscriptBox["\[Integral]", 
      RowBox[{"-", "X"}], "0"], 
     RowBox[{
      RowBox[{
       OverscriptBox["P", "~"], "[", "y", "]"}], 
      RowBox[{"\[DifferentialD]", "y"}]}]}]}], "=", 
   RowBox[{
    RowBox[{
     FractionBox[
      SuperscriptBox["\[Sigma]", "2"], "2"], 
     FractionBox["1", 
      SqrtBox[
       RowBox[{"2", "\[Pi]", " ", "t"}]]], 
     RowBox[{
      SubsuperscriptBox["\[Sum]", 
       RowBox[{"k", "=", "0"}], "\[Infinity]"], 
      RowBox[{
       SuperscriptBox[
        RowBox[{"(", 
         RowBox[{"-", "1"}], ")"}], "k"], 
       SuperscriptBox["a", 
        SuperscriptBox["k", "2"]]}]}]}], " ", "=", 
    RowBox[{
     FractionBox["\[Sigma]", "2"], 
     FractionBox["1", 
      SqrtBox[
       RowBox[{"2", "\[Pi]", " ", "t"}]]], " ", 
     RowBox[{
      SubscriptBox["\[PartialD]", "4"], 
      RowBox[{"[", 
       RowBox[{"0", ",", "a"}], "]"}]}]}]}]}], " "}], "\[IndentingNewLine]", 
 RowBox[{
  RowBox[{"where", " ", "a"}], "=", 
  RowBox[{
   SuperscriptBox["\[ExponentialE]", 
    RowBox[{
     RowBox[{"-", 
      SuperscriptBox[
       RowBox[{"(", 
        RowBox[{"2", "X"}], ")"}], "2"]}], "/", 
     RowBox[{"(", 
      RowBox[{"2", 
       SuperscriptBox["\[Sigma]", "2"], "t"}], ")"}]}]], " ", "and", " ", 
   RowBox[{
    SubscriptBox["\[PartialD]", "4"], 
    RowBox[{"(", 
     RowBox[{"0", ",", "a"}], ")"}]}], " ", "is", " ", "the", " ", "elliptic",
    " ", "theta"}]}]}], "DisplayFormula",
 CellChangeTimes->{{3.843272710433516*^9, 3.843272838495504*^9}, {
  3.8432728731925983`*^9, 3.8432729350890102`*^9}, {3.843273075731008*^9, 
  3.843273083663909*^9}, {3.843274453467742*^9, 3.843274461732223*^9}, {
  3.84328007796014*^9, 3.843280242590065*^9}, {3.843282203704501*^9, 
  3.843282292986938*^9}, {3.843282421162098*^9, 3.843282468663863*^9}, {
  3.843282545888578*^9, 3.843282550446721*^9}, {3.843282637256679*^9, 
  3.8432826713503723`*^9}, {3.843282731607321*^9, 3.843282751550847*^9}, {
  3.843282825677114*^9, 
  3.8432828260224733`*^9}},ExpressionUUID->"f85043f0-dfd4-41a7-b4ad-\
d96a5f998505"]
}, Open  ]]
}, Open  ]],

Cell[CellGroupData[{

Cell["Ecogeographic isolation", "Section",
 CellChangeTimes->{{3.84275753010039*^9, 
  3.842757536327114*^9}},ExpressionUUID->"47bdfa9d-d93f-404d-afe5-\
cb57c91aea47"],

Cell[TextData[{
 "Suppose that the two populations have contiguous ranges, which overlap in a \
narrow region along a one-dimensional continuum (Fig. B2.1c); within this \
region they remain distinct, and only a small proportion of genes ",
 Cell[BoxData[
  FormBox["m", TraditionalForm]],ExpressionUUID->
  "87b7a328-0411-4bef-af62-832b2addb99e"],
 " is exchanged between  the populations per generation; this is an effective \
rate, which includes the obstacles to introgression that allow the \
populations to remain distinct in sympatry.  Here, we derive the barrier to \
the flow of genes from population 1 into population 2, via interbreeding in \
the region of overlap. "
}], "Text",
 CellChangeTimes->{
  3.8119297483824577`*^9, {3.8119299437445183`*^9, 3.811929955477178*^9}, {
   3.8119300061054564`*^9, 3.811930156043398*^9}, {3.811930554000352*^9, 
   3.81193081439793*^9}, {3.811930947569148*^9, 3.8119314243836517`*^9}, {
   3.811931847809125*^9, 3.811932036454372*^9}, {3.8119320723765097`*^9, 
   3.811932262937418*^9}, {3.811936291405561*^9, 3.8119363450538054`*^9}, {
   3.835175935092894*^9, 3.835175935767766*^9}, {3.835176905334944*^9, 
   3.835176924653035*^9}, {3.8351780897688*^9, 3.835178199133605*^9}, {
   3.835178454661796*^9, 3.835178709496059*^9}, {3.8428349987718687`*^9, 
   3.842835018693873*^9}, {3.842835055324436*^9, 3.842835298282343*^9}, {
   3.8428604061413403`*^9, 3.842860407030488*^9}, {3.842866709256168*^9, 
   3.842866724091428*^9}},ExpressionUUID->"62482ec8-a845-48e8-996b-\
e6fca6f048ab"],

Cell[TextData[{
 "We define the density of individuals in the two populations as ",
 Cell[BoxData[
  FormBox[
   RowBox[{
    RowBox[{
     SubscriptBox["n", "1"], "(", "x", ")"}], ",", " ", 
    RowBox[{
     SubscriptBox["n", "2"], "(", "x", ")"}]}], TraditionalForm]],
  FormatType->TraditionalForm,ExpressionUUID->
  "f242528c-5636-4968-88e3-d0c9d01b7515"],
 " respectively. We assume that the density of population 1 is zero on the \
left, and approaches ",
 Cell[BoxData[
  FormBox[
   SubsuperscriptBox["n", "1", "*"], TraditionalForm]],
  FormatType->TraditionalForm,ExpressionUUID->
  "f8b53b3c-866d-4223-9f41-ac97f981e065"],
 " on the right. Conversely, the density in population 2 approaches a density \
",
 Cell[BoxData[
  FormBox[
   SubsuperscriptBox["n", "2", "*"], TraditionalForm]],
  FormatType->TraditionalForm,ExpressionUUID->
  "2d59b10f-44e8-4b49-86ac-e6df166dc29d"],
 " on the left, and zero on the right. The two densities overlap in a limited \
region, within which allele frequencies are approximately constant at ",
 Cell[BoxData[
  FormBox[
   RowBox[{
    SubscriptBox["p", "1"], ",", " ", 
    RowBox[{
     SubscriptBox["p", "2"], ";", " ", 
     RowBox[{
      RowBox[{
       SubscriptBox["p", "2"], "-", 
       SubscriptBox["p", "1"]}], "=", "\[CapitalDelta]p"}]}]}], 
   TraditionalForm]],
  FormatType->TraditionalForm,ExpressionUUID->
  "30f1fd68-95d1-4579-b047-727135ead656"],
 ". (This assumption is accurate for small ",
 Cell[BoxData[
  FormBox["m", TraditionalForm]],
  FormatType->TraditionalForm,ExpressionUUID->
  "c9d089e1-971c-42f4-b2dc-c3c9a684b6e3"],
 ").  Over a small interval \[Delta], a fraction m of genes from population 1 \
move into population 2, and so a number ",
 Cell[BoxData[
  FormBox[
   RowBox[{"m", "\[VeryThinSpace]", 
    SubscriptBox["n", "1"], "\[Delta]"}], TraditionalForm]],
  FormatType->TraditionalForm,ExpressionUUID->
  "db167055-3a1a-4c09-ae06-3f1ee8e76a77"],
 " move into population 2, which includes ",
 Cell[BoxData[
  FormBox[
   RowBox[{
    SubscriptBox["n", "2"], "\[Delta]"}], TraditionalForm]],
  FormatType->TraditionalForm,ExpressionUUID->
  "4144f7b3-047b-43f0-b16a-e42465e56e84"],
 " individuals in this interval.  Thus, migrants make up a proportion ",
 Cell[BoxData[
  FormBox[
   RowBox[{"m", "\[VeryThinSpace]", 
    RowBox[{
     SubscriptBox["n", "1"], "/", 
     SubscriptBox["n", "2"]}]}], TraditionalForm]],
  FormatType->TraditionalForm,ExpressionUUID->
  "f591538f-a727-4656-b709-91681833028f"],
 " of population 2, and the allele frequency changes at rate ",
 Cell[BoxData[
  FormBox[
   RowBox[{
    RowBox[{"m", "(", 
     RowBox[{
      SubscriptBox["n", 
       RowBox[{"1", " "}]], "/", 
      SubscriptBox["n", "2"]}], ")"}], "\[CapitalDelta]p"}], TraditionalForm]],
  FormatType->TraditionalForm,ExpressionUUID->
  "5b14e496-62c6-4e50-84fe-209536fb0405"],
 ".  The change of allele frequency within population 2 is thus:"
}], "Text",
 CellChangeTimes->{{3.842866703384359*^9, 
  3.842867234416709*^9}},ExpressionUUID->"4581a8c3-83b5-417c-8203-\
1c692786f79b"],

Cell[BoxData[
 RowBox[{
  FractionBox[
   RowBox[{"\[PartialD]", 
    SubscriptBox["p", "2"]}], 
   RowBox[{"\[PartialD]", "\[VeryThinSpace]", "t"}]], " ", "=", " ", 
  RowBox[{
   RowBox[{
    FractionBox[
     SuperscriptBox["\[Sigma]", "2"], "2"], 
    FractionBox[
     RowBox[{
      SuperscriptBox["\[PartialD]", "2"], 
      SubscriptBox["p", "2"]}], 
     RowBox[{"\[PartialD]", 
      SuperscriptBox["x", "2"]}]]}], "+", 
   RowBox[{
    SuperscriptBox["\[Sigma]", "2"], 
    FractionBox[
     RowBox[{"\[PartialD]", 
      SubscriptBox["p", "2"]}], 
     RowBox[{"\[PartialD]", "x"}]], 
    FractionBox[
     RowBox[{"\[PartialD]", 
      SubscriptBox["n", "2"]}], 
     RowBox[{"\[PartialD]", "x"}]]}], "+", 
   RowBox[{"m", "\[VeryThinSpace]", 
    FractionBox[
     SubscriptBox["n", "1"], 
     SubscriptBox["n", "2"]], 
    "\[CapitalDelta]p"}]}]}]], "DisplayFormulaNumbered",
 CellChangeTimes->{{3.8119363555978613`*^9, 3.811936374618203*^9}, {
  3.835178685673655*^9, 3.8351786925331087`*^9}, {3.8428665910996037`*^9, 
  3.842866608406651*^9}, {3.842867242350404*^9, 
  3.842867325357445*^9}},ExpressionUUID->"a60604f9-a0c8-4768-9c65-\
4d985ba0a86a"],

Cell[TextData[{
 "The first term on the right describes diffusion, at a rate given by the \
variance of the distance between parent and offspring, ",
 Cell[BoxData[
  FormBox[
   SuperscriptBox["\[Sigma]", "2"], TraditionalForm]],
  FormatType->TraditionalForm,ExpressionUUID->
  "42877cdd-f057-4e94-a486-4848bd94349a"],
 ". The second term describes the flow of genes from dense to less dense \
regions (Nagylaki, 1976).  Assuming equilibrium, so that this equation is \
zero, and multiplying through by ",
 Cell[BoxData[
  FormBox[
   SubsuperscriptBox["n", "2", "2"], TraditionalForm]],
  FormatType->TraditionalForm,ExpressionUUID->
  "30689eb2-7d84-4eb6-80cd-ffec85190ad6"],
 " gives:"
}], "Text",
 CellChangeTimes->{{3.842867472632492*^9, 3.842867582106707*^9}, {
  3.842867976191638*^9, 3.842868004653216*^9}, {3.8428680634857073`*^9, 
  3.8428680639410563`*^9}},ExpressionUUID->"abf26506-f99d-4d24-9791-\
f096c332d97e"],

Cell[BoxData[
 RowBox[{"0", " ", "=", " ", 
  RowBox[{
   RowBox[{
    FractionBox[
     SuperscriptBox["\[Sigma]", "2"], "2"], 
    RowBox[{
     FractionBox["\[PartialD]", 
      RowBox[{"\[PartialD]", "x"}]], 
     RowBox[{"(", 
      RowBox[{
       SubsuperscriptBox["n", "2", "2"], 
       FractionBox[
        RowBox[{"\[PartialD]", 
         SubscriptBox["p", "2"]}], 
        RowBox[{"\[PartialD]", "x"}]]}], ")"}]}]}], "+", 
   RowBox[{"m", "\[VeryThinSpace]", 
    SubscriptBox["n", "1"], 
    SubscriptBox["n", "2"], 
    "\[CapitalDelta]p"}]}]}]], "DisplayFormulaNumbered",
 CellChangeTimes->{{3.8428680090021553`*^9, 
  3.842868059494913*^9}},ExpressionUUID->"536fc341-f659-4a8d-aacc-\
0e8704c2a1c0"],

Cell["Integrating across the overlap region gives:", "Text",
 CellChangeTimes->{{3.842868069380451*^9, 3.8428680840792627`*^9}, {
  3.842868130868621*^9, 3.84286814394825*^9}, {3.8428682702614193`*^9, 
  3.842868276622731*^9}},ExpressionUUID->"7cbca823-da23-4007-be22-\
dd643b92d0be"],

Cell[BoxData[
 RowBox[{" ", 
  RowBox[{
   RowBox[{
    FractionBox[
     SuperscriptBox["\[Sigma]", "2"], "2"], 
    SubscriptBox[
     RowBox[{"(", 
      RowBox[{
       SubsuperscriptBox["n", "2", "2"], 
       FractionBox[
        RowBox[{"\[PartialD]", 
         SubscriptBox["p", "2"]}], 
        RowBox[{"\[PartialD]", "x"}]]}], ")"}], 
     SubscriptBox["x", "0"]]}], "=", 
   RowBox[{"m", "\[VeryThinSpace]", 
    RowBox[{"\[Integral]", 
     RowBox[{
      SubscriptBox["n", "1"], 
      SubscriptBox["n", "2"], 
      "\[CapitalDelta]p"}]}]}]}]}]], "DisplayFormulaNumbered",
 CellChangeTimes->{{3.8428680090021553`*^9, 3.842868059494913*^9}, {
  3.842868096569027*^9, 3.842868178474801*^9}, {3.842868263074294*^9, 
  3.8428682810722103`*^9}},ExpressionUUID->"156276b7-1d4e-40f9-997c-\
1615731908eb"],

Cell[TextData[{
 "where the term on the left is evaluated at the left of the overlap. Since \
we define ",
 Cell[BoxData[
  FormBox[
   RowBox[{"B", "=", 
    RowBox[{"\[CapitalDelta]p", "/", 
     RowBox[{"(", 
      RowBox[{
       RowBox[{"\[PartialD]", "p"}], "/", 
       RowBox[{"\[PartialD]", "x"}]}], ")"}]}]}], TraditionalForm]],
  FormatType->TraditionalForm,ExpressionUUID->
  "d630938c-0c9a-4655-b6f1-ee7956c75fd9"],
 ", we have:"
}], "Text",
 CellChangeTimes->{{3.842868184012725*^9, 3.842868252571115*^9}, {
  3.842868287285886*^9, 
  3.8428682916571503`*^9}},ExpressionUUID->"d9e68158-256b-4e59-ad6e-\
636ac779ef1d"],

Cell[BoxData[
 RowBox[{"B", " ", "=", " ", 
  FractionBox[
   RowBox[{
    SuperscriptBox["\[Sigma]", "2"], 
    SuperscriptBox[
     SubsuperscriptBox["n", "2", "*"], "2"]}], 
   RowBox[{"2", "m", 
    RowBox[{"\[Integral]", 
     RowBox[{
      SubscriptBox["n", "1"], 
      SubscriptBox["n", "2"], 
      RowBox[{"\[DifferentialD]", "x"}]}]}]}]]}]], "DisplayFormulaNumbered",
 CellChangeTimes->{{3.8119363555978613`*^9, 3.811936374618203*^9}, {
  3.835178685673655*^9, 3.8351786925331087`*^9}, {3.8428665910996037`*^9, 
  3.842866608406651*^9}},ExpressionUUID->"f8450cc8-063f-48f4-b22e-\
cde7aa4f75e4"],

Cell[TextData[{
 "The barrier is stronger for flow from a larger population into a smaller, \
being proportional to ",
 Cell[BoxData[
  FormBox[
   SubsuperscriptBox["n", "2", "*"], TraditionalForm]],
  FormatType->TraditionalForm,ExpressionUUID->
  "58dc85ae-ac50-43bb-b06f-731e3b3b2472"],
 ". In the main text, we assume symmetry, leading to the equation in Box 2."
}], "Text",
 CellChangeTimes->{
  3.8119297483824577`*^9, {3.8119299437445183`*^9, 3.811929955477178*^9}, {
   3.8119300061054564`*^9, 3.811930156043398*^9}, {3.811930554000352*^9, 
   3.81193081439793*^9}, {3.811930947569148*^9, 3.8119314243836517`*^9}, {
   3.811931847809125*^9, 3.811932036454372*^9}, {3.8119320723765097`*^9, 
   3.8119323119351177`*^9}, {3.8119363792735243`*^9, 3.811936400082794*^9}, {
   3.835171710503235*^9, 3.835171715790556*^9}, {3.835178714929051*^9, 
   3.8351788022666073`*^9}, {3.835178884506209*^9, 3.835178979377232*^9}, {
   3.835179025785894*^9, 3.835179049922749*^9}, 3.842835213907411*^9, {
   3.842868319478286*^9, 
   3.842868395370884*^9}},ExpressionUUID->"d2b816a9-eccb-4fae-b259-\
14312110e9ad"]
}, Open  ]],

Cell[CellGroupData[{

Cell["Consequences of barriers", "Section",
 CellChangeTimes->{{3.842757506646226*^9, 
  3.842757512917541*^9}},ExpressionUUID->"d949668c-97e0-4ba7-ac99-\
3574016a4c4f"],

Cell[TextData[{
 "We have argued that reproductive isolation should be defined by the effects \
of genetic differences on the flow of ",
 StyleBox["neutral",
  FontSlant->"Italic"],
 " genes.  Crucially, we do not include the direct effects of selection, \
which can readily keep populations distinct, even with no barrier to gene \
flow.  Nevertheless, we are ultimately concerned with the effects of \
reproductive isolation on selected alleles, and so we summarise here the \
effects of barriers on various kinds of allele.  Our key points are i) that \
results for neutral alleles still apply if selection on the focal allele is \
weak, relative to the selection that maintains the barrier, ii) the effects \
of a barrier depend on both the spatial context, and how selection acts on \
the allele concerned, and iii) even strong reproductive isolation may have \
little long-term effect on divergence, especially in spatially extended \
populations.   In this section, we first consider the effect of an idealised \
barrier on various kinds of allele.  Our summary is based on simple heuristic \
approximations; Pialek & Barton (1997) discuss their accuracy, assuming an \
idealised barrier in a spatially continuous population."
}], "Text",
 CellChangeTimes->{
  3.8119297483824577`*^9, {3.8119299437445183`*^9, 3.811929955477178*^9}, {
   3.8119300061054564`*^9, 3.811930156043398*^9}, {3.811930554000352*^9, 
   3.81193081439793*^9}, {3.811930947569148*^9, 3.8119314243836517`*^9}, {
   3.811931847809125*^9, 3.811932036454372*^9}, {3.8119320723765097`*^9, 
   3.811932151875025*^9}, {3.8119353854720592`*^9, 3.811935456470978*^9}, {
   3.81194157054042*^9, 3.811941575802936*^9}, 3.8317759055099077`*^9, {
   3.831783269481205*^9, 3.831783273302986*^9}, {3.831783345460232*^9, 
   3.831783381764889*^9}, {3.831783411972419*^9, 3.831783475009983*^9}, {
   3.831783532516261*^9, 3.831783605223444*^9}, {3.831783645515849*^9, 
   3.831783645644176*^9}, {3.831783777453261*^9, 3.831783861896716*^9}, {
   3.8317838949011297`*^9, 3.831784131988328*^9}, {3.8317841649660683`*^9, 
   3.831784183948888*^9}, 3.831784850384356*^9, 
   3.831784938700678*^9},ExpressionUUID->"7eca2314-a09b-438c-9d72-\
710aeb826495"],

Cell[CellGroupData[{

Cell["Flow into a single deme", "Subsection",
 CellChangeTimes->{{3.842776990233515*^9, 
  3.842776996865535*^9}},ExpressionUUID->"935b5df4-be5d-43fe-94fb-\
f2ad283571fc"],

Cell[TextData[{
 "The simplest case is where alleles flow into a single deme, at an effective \
rate ",
 Cell[BoxData[
  FormBox[
   SubscriptBox["m", "e"], TraditionalForm]],ExpressionUUID->
  "95d1ccb4-fe27-42c5-a6a3-06ad54f61b75"],
 ".  Neutral alleles accumulate steadily, converging to the source frequency, \
",
 Cell[BoxData[
  FormBox[
   SubscriptBox["u", "s"], TraditionalForm]],ExpressionUUID->
  "bff25daa-11e9-4b33-8847-ac95d86498ff"],
 ", over a timescale ",
 Cell[BoxData[
  FormBox[
   RowBox[{"1", "/", 
    RowBox[{
     SubscriptBox["m", "e"], ":", " "}]}], TraditionalForm]],ExpressionUUID->
  "69e6706f-a6e2-4142-9cf0-d791c5fe3674"],
 Cell[BoxData[
  FormBox[
   RowBox[{"u", " ", "~", " ", 
    RowBox[{
     SubscriptBox["u", 
      RowBox[{"s", " "}]], "(", 
     RowBox[{"1", "-", 
      SuperscriptBox["\[ExponentialE]", 
       RowBox[{
        RowBox[{"-", 
         SubscriptBox["m", "e"]}], "t"}]]}], ")"}]}], TraditionalForm]],
  ExpressionUUID->"75fa8f8a-53e8-4385-91fb-02553a6cdd5c"],
 ".  Alleles with selective advantage ",
 Cell[BoxData[
  FormBox["s", TraditionalForm]],ExpressionUUID->
  "e5f2926d-376f-46c6-9133-5f30db18d445"],
 " will increase much more rapidly, as ",
 Cell[BoxData[
  FormBox[
   RowBox[{
    RowBox[{"u", "~", 
     RowBox[{
      SubscriptBox["m", "e"], "(", 
      RowBox[{"1", "-", 
       SuperscriptBox["\[ExponentialE]", 
        RowBox[{
         RowBox[{"-", 
          RowBox[{"(", 
           RowBox[{
            SubscriptBox["m", "e"], "+", "s"}], ")"}]}], "t"}]]}], ")"}]}], 
    "/", 
    RowBox[{"(", 
     RowBox[{
      SubscriptBox["m", "e"], "+", 
      RowBox[{"s", " ", 
       SuperscriptBox["\[ExponentialE]", 
        RowBox[{
         RowBox[{"-", 
          RowBox[{"(", 
           RowBox[{
            SubscriptBox["m", "e"], "+", "s"}], ")"}]}], "t"}]]}]}], ")"}]}], 
   TraditionalForm]],ExpressionUUID->"38477945-0606-411d-9617-9d4fa8a68f10"],
 ", reaching 50% after ",
 Cell[BoxData[
  FormBox[
   RowBox[{
    RowBox[{"log", "[", 
     RowBox[{"2", "+", 
      RowBox[{"s", "/", 
       SubscriptBox["m", "e"]}]}], "]"}], "/", 
    RowBox[{"(", 
     RowBox[{
      SubscriptBox["m", "e"], "+", "s"}], ")"}]}], TraditionalForm]],
  ExpressionUUID->"d217fb0c-b094-415b-add2-65c848a37962"],
 " generations, if ",
 Cell[BoxData[
  FormBox[
   RowBox[{
    SubscriptBox["u", "s"], "=", "1"}], TraditionalForm]],ExpressionUUID->
  "de70fb2c-2b74-43c8-9877-85c2b05ccc46"],
 ".  Because favoured alleles increase exponentially, the delay caused by a \
reduction in gene flow only depends logarithmically on the strength of \
reproductive isolation: ~ ",
 Cell[BoxData[
  FormBox[
   RowBox[{
    RowBox[{
     RowBox[{
      RowBox[{"log", "[", 
       RowBox[{"s", "/", 
        SubscriptBox["m", "e"]}], "]"}], "/", "s"}], " ", "for", " ", "s"}], ">>", 
    SubscriptBox["m", "e"]}], TraditionalForm]],ExpressionUUID->
  "0ba5632c-7a9a-4ea9-a7e1-0aff5df86012"],
 ".  "
}], "Text",
 CellChangeTimes->{
  3.8119297483824577`*^9, {3.8119299437445183`*^9, 3.811929955477178*^9}, {
   3.8119300061054564`*^9, 3.811930156043398*^9}, {3.811930554000352*^9, 
   3.81193081439793*^9}, {3.811930947569148*^9, 3.8119314243836517`*^9}, {
   3.811931847809125*^9, 3.811932036454372*^9}, {3.8119320723765097`*^9, 
   3.811932151875025*^9}, {3.8119353854720592`*^9, 3.811935501613555*^9}, 
   3.829183642134511*^9, {3.831782875445291*^9, 3.8317828792340517`*^9}, {
   3.831784945714411*^9, 3.83178496432533*^9}, {3.831785168100854*^9, 
   3.831785371716791*^9}, {3.8317854041628847`*^9, 3.831785411359394*^9}, {
   3.831785698452895*^9, 3.831786022079756*^9}, {3.83178665377689*^9, 
   3.83178676211514*^9}, {3.831786808027083*^9, 3.831786834097083*^9}, 
   3.84283256517516*^9},ExpressionUUID->"a9f2997f-2ea9-4f81-a927-\
064ad778027d"],

Cell[CellGroupData[{

Cell[BoxData[
 RowBox[{"LogLogPlot", "[", 
  RowBox[{
   RowBox[{"{", 
    RowBox[{
     RowBox[{"uIntro", "[", 
      RowBox[{"t", ",", "0"}], "]"}], ",", 
     RowBox[{"uIntro", "[", 
      RowBox[{"t", ",", "1"}], "]"}], ",", 
     RowBox[{"uIntro", "[", 
      RowBox[{"t", ",", "10"}], "]"}], ",", 
     RowBox[{"uIntro", "[", 
      RowBox[{"t", ",", "100"}], "]"}], ",", 
     RowBox[{"uIntro", "[", 
      RowBox[{"t", ",", "1000"}], "]"}]}], "}"}], ",", 
   RowBox[{"{", 
    RowBox[{"t", ",", "0.00001", ",", "10"}], "}"}], ",", 
   RowBox[{"PlotStyle", "->", 
    RowBox[{"{", 
     RowBox[{"Black", ",", "Gray", ",", "Blue", ",", "Purple", ",", "Red"}], 
     "}"}]}], ",", 
   RowBox[{"BaseStyle", "->", "bs"}], ",", 
   RowBox[{"AxesLabel", "->", 
    RowBox[{"{", 
     RowBox[{
     "\"\<\!\(\*SubscriptBox[\(m\), \(e\)]\)t\>\"", ",", "\"\<p\>\""}], 
     "}"}]}], ",", 
   RowBox[{"PlotRange", "->", 
    RowBox[{"{", 
     RowBox[{
      RowBox[{"{", 
       RowBox[{"0.0001", ",", "10"}], "}"}], ",", 
      RowBox[{"{", 
       RowBox[{"0.0001", ",", "1"}], "}"}]}], "}"}]}], ",", 
   RowBox[{"Ticks", "->", 
    RowBox[{"{", 
     RowBox[{
      RowBox[{"{", 
       RowBox[{"0.001", ",", "0.01", ",", "0.1", ",", "1"}], "}"}], ",", 
      RowBox[{"{", 
       RowBox[{"0.001", ",", "0.01", ",", "0.1", ",", "1"}], "}"}]}], "}"}]}],
    ",", 
   RowBox[{"AspectRatio", "->", "0.3"}]}], "]"}]], "Input",
 CellOpen->False,
 CellChangeTimes->{{3.842831913325755*^9, 3.842832088650535*^9}, {
  3.842832120244248*^9, 3.8428322993072844`*^9}, {3.842832349092497*^9, 
  3.8428323514118967`*^9}},
 CellLabel->
  "In[249]:=",ExpressionUUID->"4c1c1cbb-9a90-4e8e-b55c-635c7047f32e"],

Cell[BoxData[
 GraphicsBox[{{{}, {}, 
    TagBox[
     {GrayLevel[0], AbsoluteThickness[1.6], Opacity[1.], 
      LineBox[CompressedData["
1:eJwV02c81X8fBvBzjrKTlZURiUKSlb/w/RkVGmRkJ7MiESmKSFYyMg5SyiiR
ZEYonx9SSGV0ZJR1ZCUkHAeH2/3ger2fXNfDS9LZ28yNRCAQKJv5v0xFy9KF
nlL4DsvXtaWbZt13tZqiSeJqvz/Fz28aE1gR+MlJEt9/rjG4e9Mvk3cU8yi7
cM6Tfi8qNjUtSSzSO7EL5zj09rHlpsWUyjbnyxL4u4sPg8ib+toYuahYi+MT
Eud/+W+KNZl75cuJ4VpBmq+J8mJ4zM8+jmySKN4w3YgJMYni0VucvsbOiOC5
3D/G9s6K4El8jsxijcJ4CD9l18ympgftnbMKhfAZh1yh8pdCuPChjoPNQYL4
zfp6z/9uCeJnJxvIfuYC+IPpg/JOlgK41YtycV6dHfiP8GmVB9gO3M5cdKcl
Dz/+IbVx8Q0/P87HEa51b5kXZ5l1LCEwePFj3hfmDX7x4IYeYWIiv3nwqNr3
O3NruPHJs6B1pYEbX1LAvk0c2453zR+nudpvxxfLxqy+/ebERfYV3Tdn2YZP
J0Zu+ZjBjiu6Pba6Cez48Xjp1SdXWPFa6mD4i2xWHLct66kXZsb3djrlbbdl
xh8b6BBaJ5nwT+PipxV0tuB+UY2mve+J+Dajs89nlUl4neoVbpeRdbBRMOdl
MBFwd7IV31DMCpS9LbCKZF+Dw6liozOURWCNDc9ZotBguGPQsNXnL6i0ZWlz
cy3A9K19G+f1p0CxbQbniJyDKxlmrI5TQxAQeo3nwsgkyFtN+A44tYO+ZGe4
dTMVqhxMeLQE2oFm2+ZrVkyFyOZLjirkr3ChQcvKJpUKlSOsvQXuX6ClplYh
3pUKAoK6balsbXCQY4s8mUiF7pDSMh+Tj9A6fiBYUmcEXuRIbxhW1gI35XXN
zfohKFMsyfiq9hT1+0XcnxjrB9vsW7f6o/JQbK+Maf3bfiDxn3Qe781Hxjqa
81VJ/WBOn9y3EVyEIjz/ymzo9MPKcKK9oEs5OvvexpSW3gePXn76fbTwLfL3
CnZ+bNYLc1kSW7syP6Kdu1KV9X52Q4Y237qlcjMqTdfKoFd2g0EfM63nQzN6
6hW7veN+N6TzzUwMzLYgaelLLkMG3aAb+bZtSrcNRVS0Xgp7RYGW1wrGRL92
ZGDskz4c9Q1EHrbwCAtSkFVEv46feSc0PGNqcrCnIP7Lp6nJKp3gUaIdkJNN
QXJnFRkdfJ1Q01Q6IK/QjeyVUHXetw6wnXtQqKP7HUkFxbmVW3XAwyMeR1w9
e9Fns6APTi7tIDrHHlgMP5EKSt79SOozvF8xUFjYMoBOGD0/7DDVBpe2hgxq
GA+gh7cOHLcra4O3Iv+ONHwbQG+2GIZy6beB/ZF+XsrkIMJLH4SYnf8Epz5b
nmGwDSP4da/aprYFEqRk5qRUqeh3Y4HHw8QPMCJnUVtiQ0V8OzuDaPYfQFUl
LFInhIqW+jYMHu39AH36A6K2rVQ0pqPOALwJpN1SjRLPjSKWc+ZCPgvv4c1z
5tyN2F9obZ0p+crFRhhRGLf88WsctZVWGnfcxUFVbYekB8cEEnIvzNE6i0OU
tv40TWkCuT/ZaJ9VxkHh1JMwvqAJdKaNv9+2BuC6t1WxMe8kIoxn2rB41AFn
2UfWap0ptAXXo/CP1oL6ofxacto00iFFimTrVkGZg7rUs5pp1Agf3F4RqkAx
/H10xc9phE4Uy6rglSDTMWTZtfsPOlgiLpqDVYKAp/Acd8kfZLtYOs517DXQ
HsdIxzbPoNOXf9RNXiyHq01C9x7+nkHzT7F+E6VymPud9/cF1yyy6LdS2Ecr
gwmNxroWi1kEXoL/qUaWQU/nqjXL8Cxq/J5kn1tQCvZ3Ko/WB80hL+WsuMyt
JZCRyqAbxs8hDb8nuGReMfQUGBS1P5lDWxlcJqO6xWDR3sk31DCHkmlG+is3
X8EJsdmhdda/KFDuxajFykvQrpK9qUX+i4Q89n4RlngB4r/Ti6uK5pGq3w9D
OaZnkKKSvm+8bh7h7CyPg6ufAntQWq5A+zxitfjTEePzFGicqWn+8/Oo313y
1NehXGhXTA5ROfQPWbKJpY635MAd3ziTYvwfOuUkL3D3XRas1MS2DHT8Q1sP
6FVvC8kCH6ZYfS7qP8T3xzpKWzcL7FNiDnltXUAPUz0eqSU8AfXKKAl54wXE
4XF10OlNJkzQb8/mdS2geMs9ewaPZcBZvdsXu0cX0P6TDd4ugw/gW0wodevS
AopKywoWD3gA9TtDvrsKLSKyjECjUlH65l+DQMphEZnwmH+M3ZMGJ29fS3g8
tohSsi8ZWJ5Mgfct/mxfaIuo/TvZzYSWDJq8/ncYrEuIykJGjjnJIJPrd91e
fglZPJWqrVpNAkKTj6OIzxI6eLhmlbs2EcpYPQ+k0pfQUdG408KUeMjvVHY+
zElDZDXtXk6deMh8tJIyJE5D84L3zusUxEG0UsyKnAENvVlwYTsaGQuO1gVN
EE9DzIVHC0xtY8BC6sqyazYNPTenvMj8dheMpzXk2StoaOJHfTHD9C6ohzbf
t+iloUlpY4dhk2jgzB+3m9y9jPKOV81mu0UCybc4Pl59Gbkb3Sj4OxsBtMPX
61WMltF1k52UfUERMPKVWfbW5WWkUvn0kk5GOLyh7ZnnrV5GMv1BjW7TYeB2
zDVa6xQdrVZVNxxpDgFbHoXa4XN0dFJ6bIBnRwiY9v/7E+lHRzSm5+/Z3G6B
lvcd8450Ojq3u2jOgisYeNNyxN2pdBRx+raTfsQNYHXyOM2xREeRPbyC1lOB
wJBTDi9hXUEkT7HPRmaBMFFXP7myf2XzPww8Uy4A6saGKhICVlDbGxEXxqo/
VJTkj6veW0E7KprPzl7zh4IbPiJ9mSvom7PqJ9+Fq5DCRQiVblxBZRLT2mw0
P/BUlzhevW0V4RIeXdeEfUEo0mF4JGcV3fA/NKqW5gVSjpRhw4pVFKNm9yuf
egn2a5wcedW0inydVWJyVC6B3pQW9cbEKlIr7Slf+OkBnqdEf/EqriFJBXXZ
57YX4Jpsyq8AtIYaTQ4oDNefh1AC59iA6RpiD28I11Q4Dyllq2Mv/NZQQINs
ujC7O9QJ9E/oVa+hPqd5U9VJF2ieNZvMb11DSb5Vh/guuEBnc+sk1481tPjH
WKZ00hnGb9RM9a2voXAfO6G1BSfgHnww7WvAQM1PVLKT5M6ByBuePz2WDBTk
KP3ANsgR9iTe/aNznoHkihTH7fLPgqZ+4Ax7DAPdPpxf48XlAC7PredyvjLQ
Bzb/CzHctnA5tH2OdZiBQrPube2zs4EAG8O/l+cZKO3TSx2zQmuI5dCY19yx
ju5UYoe9z1hBpbfgQqftOnINVNM93m8BuGHCgsaldYTd9Wf6csQCWiVZFh8H
ryMU/bJltNwcBruWFj2y1tEuV7p3dIYZsGp000hj62ggqOm/TwmmwMtzavkC
bR250/XStu8wBbGppuUvrBuI+Q7fVKOmCSg/ek3PkN9A9NWfw1Svk2BHIK8q
X9lA+fTHy7JCxuDey7mWHraBNJeF3h4yNQKfsvC19eQNxBppOuIXZwjhrlcZ
rZUbaI05uI4oeAxeNZtvOK9tIOctokq3XAzgRDkpdJyFgJmDsHJAsT7ohdmF
ZvIQMPKEq2cPQR8Ud227zbaHgL3bKamiX64L0rNut0GRgHXVWcpy8OuCcF3d
bX8NAqahlL2zIhCDLfY+YcPHCRjrbyqfZZ4OrMi1hKVZErCrR2LirsZpwyxd
8s5JRwI2Hl7O6RisBX1pXXeqfQnYjHeqSOE1TSjpUo9IfEDACKg8g96sDnk5
CRHHcglYp1uHuP6cGjy8MhHBeEnAIm3s+LLF1SBye0bkRZyAkfT2DXUlqEDQ
wHykRCsBi/M4stuwUxl8i45HUboIWEvkx2fbdyqDw3FGlO44AXuI99wdqVMC
M5Ez0bQ5AmZUnH6TLKwEhpOvootWCNjb4IhYyj9FUI06d1eYi4j5nHp37SVZ
AdgbG2P+qhKxW9QDf8vN9gIhSfTecx0i5kkNtw63kYXFc/73HAyJWEO85Gul
izIwtC4T22JHxNJZ0pPYc6Sh+3NIbIgbESsKuDxa1rob2h71xKp5b+6/JoDC
qhRUacbEZYcRsYF9IeGPfCXhJRs1ziqWiNW6D3GLVO+CnJ7D8dtSiVhY5oBD
APMuiL/2Jz6wgIh1CQxpz1wUA9cy0/un24mYgvy8u22lENjeLrjP0kfEhFUk
9r98JggmpqTEd1QiNlpp4Bz9RAA0Z8oT99GIWCelMPh6KT8oveNMGiSQsJsG
QhY/mvlgT6xbEpmdhBW+WXf0nuQFbjnBZKI4CVs7Y2I7YMADzHTv5CpZEnZ4
VX2vRAg3rH5sTvY6SMIyTxjlFodthzG3Gym9BiTM6ZPauT3VnPBDtSsl4RQJ
W64xMxbw4IBOJgXyEWsSpidWXft1Lzs0d4aTV502+83a3J0LrPAu+ye51JOE
1W68Ds/+zAL/Az2q1nI=
       "]]},
     Annotation[#, "Charting`Private`Tag$22962#1"]& ], 
    TagBox[
     {GrayLevel[0.5], AbsoluteThickness[1.6], Opacity[1.], 
      LineBox[CompressedData["
1:eJwd1Wc41e8DBvBzKAktiozIiGSkCIWeL8morGRENv2SQoSMMrMSmVnJKKFC
tuR5TkSHpJOVURyUPY99OOf86//qc93Xdb+4393C9m6XnZhwOJwqHof7ZzN7
at07FxHCAZPK/5v9xNFsak2YoJMQ/3+jfSt8v9gJE17bbvf7Z/tkqGx+92GC
/ec9x/9pWBr/VuPSYcL3saDif5Z0V7XZuwoRNHX2kP7pcVXXQd5ckFAxw+78
T6zJ+HbBsUOEFwcrff4Z/aufPYdJgACNrwn+M3Kb3beYOT7CJSmB+X8mcNmw
HGrkJUwVG4F/Gp64Zp/9+iBh7mHBp3/yKn0/QQzgIRyQdh79p/VkQ7KnMTdh
kiLTefevZkXlgpxnDxC4Z65i+/9qaSzAb7JvP4GTn7xg/lcu9jDVR+ucBLHg
u0Pxf9V2u0HR/LOP8EFmQt/wrxF1n/jz3u8lXJow9qn+66o01jWhvYcgmdhK
l9XZQ1gpGzPrmuYgmJkdGb88w0GYiQ/f9jmdjSBIEu4pyGAjXIwV23x+h5Ug
473LT9STlUCwKOv9yMtCOP/i7htfARZCluZZXOskM4Fn+Y+r/xwzwTOi0bDv
E54QXxuc8LMNT4AKd/Y6jNARvWBonk6no+vJZlzkaCpS67smNFdHRSoph37P
da+gZJ/j1Hcyq2j4+5BOq/si4ieKaUnvoKCZB5KM/85NoeSZTrtXajPoTvpl
VpspMjKK6PCnmP9GVYd5dH0/k9Ev9rurzGq/ETV/ICrxBRnJt+UGiAj/RqHl
juxEazJyUZXfCp8cRVJpswL2+UNoQZyJMe83iu7STkmy3PuF7qziV42zRxBL
c7O6Pn8fqlfmP7yyQkZSZhMeg3Yk5AWfvQ/OHUDVVgb7VLlJKPtnoL676wAK
J96ykU/+hkgsZjNRZwZQ1QhrX+H1dtSc+JofdPYjbh71tpSdbehgFw9fNUs/
6gl8V+Zu8BmFtLs+Z/fuRUW5Ygydqjr07ZNN3RufbtT/gXAPRbxHOyOdmm11
uxHbj2uUU1dr0XzCW0kt/m50kz35j8hWFbrOc6z0JepCkne3t22pl6H01i+F
H9i6kNGjthN2GTlomkh2dC/qQGWypenfTr0AhkomtTv2kZBFzoMHAxH5oL5y
y3C48xti2q9nP95XALAPLG/4w78h441JScb9tyBI/H1t63Q7og7HX+NxKAf7
dH/yHfzwFWW++TKt9foD6LeI5M1w/4IWsoW2dz77DIjPrN1Mjn1G6WpcdJOT
RODOJ936aLIZafazrPU2E0GtR6XE8cJmlMo1NzE43wJaG1n56iWbkXr4h7Yp
9TZQEUn+snq8CbVUSl/Ae5JAfgAtadSwEfFltOzj5ekGyO5yUy0RoYaXzE1W
17rB2L7yB3LOCN0sVbuXm9MNiO0MZns2hN43vRuUku4BrJ7Ldsv6EFkspL0+
q/4DyOsZOLWTP6CM8zfPO7r0ARqHw8fdEu+RpuGL9YLSPvB4QorM0VmLZiwG
X8+u9IEdv9quEgJrkar7ZU6foH7AR8vMPz9Qg36mnxmKSh4AaiwiPPXp1Uhg
gc23BP0CAqX6GZQzlegTVVN6edsgaBfWQrsoFejW9sAh5QuDYLZ6APQUVqAP
fEvnG7oGQWwlJ9Nt/gp07fwAZ/fkEHgZbFqVzVKO9L+amNJ2DgNjideNCVul
KLeDUvJcehg401m3nYalaPVH3E4Ng2EgctJOOySoFGWNtHwITxoGT/efWqGy
lKK5NTXRvUIjQKk9PYesWIziRMQXRBRGAXfq1OvAxiI0cuxKXenVUfCWZPau
yKgIKciHhJ8NHAWir0/XKg0Xov5zgwIWraOg6JLBRbdthUjMKUU33vY3WND5
+pvH8hWqecWSx4j5A+I/5chYab9AbKUKro/L/gBC1opJ9lQesqqxP83f+wcc
V+vPE47LQ0wt8Jui6BjgCbuh3j2Qi/SmvLdu146BO4kTw/WhOWhEetzk559x
cIit58k8dxZSOHVA+Cb7BHCc679EDXmGItTOzazJTYAGjXwov5iJpPWfh3AF
TAC9bUdHBLsykI+bWckFzkmgxvQj6kJ5Gmr1eejXqzQJfq/J3AByaUggqPz8
dau/OdZ/p0pJKmp4sudncMEkIA5ZhZ4sf4o4yj6z1p6dAlTsT0NyRzKyfr/S
qeU4BcxvE2QVbJLRuwbR511RU0D0mZ3iu9kkZNoZeGqhawq8q+PdJb83CeUs
K9lLuEyDOhn6l5abCUhRqaAu+ekMIKQPd3SMxqIyK0WRl+9ngP4E6+xnEItk
wz5FVvyaASprP6u9sh4j8e9kk07RWTC1ktAy4BCDuF14F/aWzgLxr6uyq7ui
UUL8K9PDnbPA1Qm33vUgCu2uOVV/fHUW/GicXpGhRCKW7Zej9VXngOLc46Hj
5Ai0lhUtFkOcAwSD385ZvQ/R3aaDjzKm58BegdY832sP0cJ0/mLR7nlwuSI9
PmEkDE0oN8KWK/MgQa5mzWYlFPV2bJrvGJ4HVU+VJTMVQtC10CqtjwELIM3r
9Y5i8QcoPYW2oRO7AHq2N4eau91HvYWab0nPF8Cbp9o5GXUB6Aqpg4vcsAD4
B19iVdb+6NKheTKddRHIcd8Wbvt6D0XLKSaF8y0CseetHK0n7iHiufvau6UX
gbu4reJ6qg/SvMlefMhgETD6PXeUu3sjtWoJf9XkReCq8G1OR/MuCmh1lf2U
vwhetqdYuxI80ftflcMXaxYBjhZoZQ88keI2TR3LgUWQKr9fM+K8B5I1sj3g
J0wBPRTHxNA77uiW4ysiXp4CrNpmkweY3FGRz5x/lCYFfBnY3Gsg44bEswJG
Uv+jAP8LryTJ0beR4HRqSfVbCnhwYF1a+f5NlCSfKjkOKYBFJzXJheiM2AKe
5nGTKGC85JZkFY8zWuNIeepFoYBN3UlXrYb/EEk2MVBeaQlEeVKcTc87IS2f
hA17nSVAlNSq1yxxRPUo3jPh6hKwNGOnvBdwREWGT/5b9F8CMVfqnTbxDijU
47FBCWEJrJTZ8TGWbBH1fUzL4PclkPV267nVPVvkzhxzbvfoEhgqPZ4TxrBB
15KilW5vXwZpK/sLGmStkWJVhJDUhWUgHna4tZhkgd7Qw9MsLJeB08BUaiyL
BRLRDueKvrUMruSHU+PVr6I9vWE7JmOXQRVnV0dKsxma2Aiez+9cBtnN3PVV
O02QtUawc8/vZXCALiHX7nQFdUUHjW5fXQYx5VRwptkYfeQP/OF4cAWon5k+
Upp4+e8fBCARqxUQvvJtOMLaEO0N9z992XUFtJC8Km5VGqCIdr/y4MAVwJwq
pchSqY/u2vi+IuesAI4bw1laLZeQXrB3XNbYCsDFtf2KVtdFn1q8dravrQDS
i4RdJm466AynVyiNdRWAo6+fHMrTRuJ5nj7XpFaBjERVFI+AFsqc9lh8pLoK
7J8czsfbnUdcCh4udXqroLX1io3la02Ea3K34XNfBdePjAn3GJxD3rvc+3SD
V8F/ldm4ykINNGPiZuybsAoSWi6IBrJqoL6x29q9FauApSCt3qwLQ2WsLsdT
NlbBdh+H0Yxzaqig46S9CscaiBMW8n4nqYqeZVKTyIJrQIAWukuaVwVFykVT
j2mugWxv/liM6zR6QDWSIZmuAdKtLGfTQ8ro7ideWy/nNcAfKSLaclwJ2ZgX
NqHYNdBaxOHw9dYpdEXkzrpjzhpQy25PH0tRQBdmlKXYKtZA05etHbeI8kgx
iPjkSt8agL92qPRjJxFHwbjlpOg6oPavffzCdBwxeZTExiqug+DGutzFjzJo
TcXno7zuOpAkeFCLY6TRyDcWiQeu68D+pZx04LljqDet/apo8DrQoQ54DclK
oq8OKTHExHUwLsFg3BE7imrWjlA4a9dBuOSJgmFpcVT8cVas5ss6UND1FxME
R1Deo0ozq8F1kCntG3nRQgzFCp2vf8W8Ab4fuzSiXySCnLQdI1X1N4BMq8CB
4MtCyGKfdN2w7QY4LH39QsDqIWQ4sDQb7rkBmqUb93AXCCBVt1Dj76kbwEHw
T5XuST508vTFcO/XG0DpTLoZfScvkmDmquWHG6C1W54cPsuDOJ/mCl4f3QDm
Rfn8t3sOIFa7m0bsqxvgUqGNCaN/P6IdOxlWykoFyeWutu2TXGgCfpykylDB
Y0NF4hsxTgTHyBVx96hgQc+hPo19N6ooLRhXeEQF13He6kdecqBCP3e+/mdU
8Fy/7cWQHjtK2o0LEmukAnYcOT+zlRVF934ua+n+27fG6iKf7UBBuXF/XCeo
wOCtkJX3fRbkoih0sXbXJkja5T191X4bssWN37c+vAk6itOOXLvOjExbi0uZ
5TfB4e2xBve8mJCG9VluffNNkDFuRNIoxyHloyy6Szc3gUPv23unGxhQhvLV
P/X+JhC2FOX/JkeHB8OthkdyN4Fo1C2bzHObUMSme1inYhOsSwlMqdA2oIyy
3khx0ybYnyT8uPPTOtSYUh31m9gELnBgW6v/KrzUWDFK3tgEyb573ojeXIGm
mdK/tdi3gFKmB+mm4zJ00Rf4wym7BQQ/z8SM+VGgt0TSn3tgC3SM3W5RSlmE
QTiOsUHDLfCqs/tJSd0CTCrbHCvy3ALNHwfvzmjNwaxHnuN7H24BcW/hBkbL
DCx0nB73TtkC70t9Wi9YT0PIPTChUbsFGKnqHLB6AhLnL08WtG6BsZFnWvH+
47CD2Dq5++cWyHL62r+oNwbH/d5P9dO3gP1mpuUS/29IMT45je2lgWkb1jhX
7lG4JV00nS9MA/GlNQZSh0bg3qG0GQ9NGrhEY79jrkeGfDX7ZntNaGDersY7
bXoQHomPmj37Hw00+KhL7jf6Bc+c851ji6aBCAOGkKJpP9QUWJxzz6AB8yhF
bdnlXqi/cmO+5w0NzMgcRlfzfkCHV+YLud9oAFreO6h1shu6BpEWWIdpoFpF
tPrp3i5476rOoiuFBpw5izLVaB0whl2ZcuYAHQgKLPas0Ekw5XcJJVucDnRr
9B+QOEkwp15iiUWZDnw3NJSEnNphlRvPcocFHfyyOasrJPEFEnTilpVv0cH0
HsOjCa9aYKvwjpWs+3RwKktDrkSFCIc6V1duZtNBsFX71NmMJjj1xnWV9I4O
eo+EDK04foLLD8dWFRvpoMDt4OfBs42QVblnjWmMDpYHiz/IH/4IOffpr99Y
o4N5XpvnUuIEeGiqab2dlQGkDv1Y6vWA8GRm5Ua6FAN8b8lRcWWrg6peMlSc
GgOEx5jt2u9bC7X0X1Kv6zOA+3U+aTdaNbTEJW+evMMA1SHa8jSNSni9j2Mr
NYQBBk03R44xVUD3srAteiIDnBa878HUWQbDHO/SWqsYoGSbOVU4vxTGqs3Q
5IgMQGppXvPTK4Fp3I70lD4GSLUPPHrZ5S0sJhoz7LcYIPm05UHmtUJ4qZwp
aHwHDmvgnnwaqVAANUIsg57tw2EJ/KdCCmLzobJRRZAxPw4bJ4dXlTO/hLKH
dwXvPILDMkOCtDgT8qDYvFMwksVhHi71VzWUcyEvhMFeyjgMaZzg/7GcDbdd
cw8ZvojDLHtB4gezZ5B6rCXkqQkOM7nKcqpYOwPObwiH6tngMO003v2BFmnw
N9EvlNkZhxmmnElhi30K+592htZ64DB1Ps6DF8nJkHRdOswtAIfZtu2xMDdI
gk2nHoYdCcdhXta6dKe+BFjaqfgwPg2HNXeRezqVnsD83LiH2nk4zMF8m7oC
ZyzMuDPxkPYGh3m6XWi/MvgIPsHUw8urcNjOrYlf1t+jYPie9HBnAg7zTvAz
IU1EwIBBSrhQKw7bkzVopCcSDj3eXozo7sRhcs3rXFn+YdDqIi1CfRyHlexf
WAp7GAwv85lGri383a/68oDBySCoM1kc+ZaKwyT8GTx5c/fh2ZodUQ7b8Nh7
tVGzgZf+UCHCNop3Nx77Gv2LphrhC4+Z1kZ948FjBq59iXNxPlDoCGf0Q2E8
JtWiaa9Z7wXZGhujFxXwWKODTA9TgAfEJQg8enUWj5l6xDcNs96BK7Zej6x0
8BhZwPFLmr0bnDre/ojrMh67yLdrpHTsFiTTxWNaLPFYxMJu9jvpN2HP18CY
QCc8drXlWvQDvxuwLbM35pQbHlPMnGavCr0Oq89EP84JwWMb2a8y+Vkc4Jud
o4/NYvCYWk2TM8PXDub2qsTuSsFjX1RYCB4ctjD1VVJs43M8NihA7PX1toKx
3rOxvoV4LD67suQpqyUMO68Vd7wcj1lGfhV3+GIOffc/j/vzAY+53dmJadaZ
QscywydGJDymqtvbc/iAMbQILnyyox+PeT+zn+P1NYIGhkzx9aN47NxuRqfy
lgHUFLKM95zFYy+NzJUMzunBM3Pl8ZJrf7N4Wxmp4QKUq+dIGMIxYTgX0x4X
bx14JMYpIZmNCWNkLr0VtNCCe4/xJOIFmbAfFpZecnkakGXDLbFaggkTVBeW
mcKrw83PxMTbJ5gwdePhlm8sAC6kCCeJqjBhhwSfRPXoqsIxJ7+kPk0mrMLo
Em/X59Pwp0JnUpw+E0Zp5OrbH6AEO5ilk8+bM2EHcn/XAPtTkNgRlrxpx4Sp
ONTfMPCWh/U5v5LfuTBhLPWZ5JiKE/B/WSBIrA==
       "]]},
     Annotation[#, "Charting`Private`Tag$22962#2"]& ], 
    TagBox[
     {RGBColor[0, 0, 1], AbsoluteThickness[1.6], Opacity[1.], 
      LineBox[CompressedData["
1:eJxF2Xc4lu/7B/DbnmVFZskqo2hQKa6SJDILJRKRSlbaCSFC9ggNIqONhOq5
7/OxMpJNQjz2evB4zBA/dfy+H3+dx+t4v6/zuP64/rs22bmaOjBiGNbOgGF/
p+pmOWzUSYosaPbxS/bKTI6wtxie3UTe4Rhsn7wyg2/l3vpmu4ns1Fxx4sLK
rB7y25beJElmWXaql16ZxlmRb7WOSZIbeUa2x+tLkt835VXZuWwkUxnCEhIv
byRfOXX03M6TG8jVHYoV7WYbyAdKjztnKkiQnTTCf/pvliAH/2rles4oTg4t
PiritiRGfsBsW/NwTJRcySfczDMkSo4SsGGVKBYhKwxINxV9ESEbb7eyS34t
TJZYf+zB7HNhssjuuu3lnuvJeyhMtlWu68lnhopiPY4LkZ/HGSyt1xIiW7z6
sIFfU5Csc05SxXizIPn0cXExM7515MSfqeXVdAGyAJf//pA5fvJylYK/fS0/
+YjrBbp2Hx95n1LjdiKLjxz4pUQs9TMvmVNccOTkVV7yjNKBxsEjPORbrjZf
roWvJU/n9Fs0jnCTdUW5Ks5McZGpkQHMZYmc5EP+5vDLmIOsHyazkOTOTmZ7
JydGKWIlky1zWgpFWMm9ghVmpu1M5GfamljlEBP5lDvR0oYxkD0Ci41/ljCQ
HUQEXzwSWgRilzvvue4l0KkoUKy1mIbzsRYClOB54HAIvyA+MAoX3yYact+c
B32axt7grFG4XPoraI/DPByR6rjMdnsUPKbPYZFoHq6f/dG+fc0o+Ji5jR6c
+g1TlDJ0YhcVHgsGlaVa/4aESOZKjYBhqI39fMdRZQ7mX367YbJ/ABrf/smL
lpiD9ua+/Ez2AfhReoAOnHMw4ilpJdnUDx3TXy8I983CcHevoodLP4yYNZhV
JMxC6odHAfkpfcAqRFVWZJoFFV8oOMjfC/viJHrHmqZhdDRj4hlfFygkZZlY
lkwD/bbGU9RPAeHMQ1CaMw1aa6+cWfOFAjOfLiY+CZ8GoeV+3h0OFMj69dFY
7+g0vBQbP3j6RifIyBriaaQpWLdNW+htTzuszfWKs0qdhBap1Je83C2wSOJj
Lo+chIz9PuSTRT9gpPSF+06fSfhi88NL6NYPKP9ReYzTehL+PF/Imh5oBr8F
IaYCoUnw0VU/Y/atCea03rsKBNOBu9FJbtPLBuiq69StdJuAUY7HD+If1EB8
2ufxUJsJMF+u0RwWqgHDW7FxJoYT8MBa2GFvejV8ltTvbVGcAA5rbaG6su8Q
45rnPdBPA861k7EjQlWgsyY0j9maBpNjYgutveWwSHG0LtenQWv5mglev3L4
kKvF/FCdBmG7h65rS5WDpNWciYAwDRx6k2ZSzpUB3ays9VD6OATqzMvupJeC
ReRVXa+oMXgpBz1bNYuhZI9CHIvbGHyLv6fJQi0CFUpnz0ODMdB+6LG9LrEI
OJX1vR+zj4E5W/j1QwuFQKralFfgNQp2PEXtN8rIIMVeIz15iQoMDAs9HsI4
hL33d7+tS4WvHF5D5ZEkWDBXBwY5KgymZMz0cpOgMS3NkrdrBGxaOPMd2b9A
4CHPyK0WI6BagPiOrfsEVC/5ZcdDwyBqcEFvzd2PYClt2Ma0YRhEdv8h3WT/
COVlV/KT5oagmtlkV0lsLrzgJbn+eDsEZ1UL44Y/fgCrFEOKjvAQ1BuK5S9x
5UCljgepmz4IttJTSlNp2bBn5FG81/dBiPILvZFxMBvW7eoyzvMdhEssM/Wq
XlnwvdSjUHZ0ADJ+JJwaFHoH+y/FPy0sG4Dw7AWBPIe38Gotfss6ZQDq+LVs
8vPfQIAF645YiwGQFT/Xp+zwGjSH4lOYi/ohh6eWc6Y3E95xE349cX1wxN/g
XZ7rCxDP7rbxdu+DYE2a7fnRVAg2Y9svdqwPPM5sMf7onArnnxlPmTL0gUz4
uRmu6ymwUaXHvsipF5RL6vwev0iGsEa2g2d0ekGr0ZRNWy0ZFm8qScxL9kJ1
oqH9/ZgkaCm81rS9uQeWDRh2a9CfQsRxdp3nB3pgny6VPas7EZZmlaQ0xHpA
OoEv1F0+ES4/MVlqme4GCvXEQdOrCaDbl5jH+7obgplKUpWE4gG7sXWzj2A3
zNRSO50exIKLmCmTOK0LTnuUZx0bi4F2uN6ZX9kFyQvy+V8tYqCAnfxo3LsL
NlyJ6DusGg3uiabsNsMUyJyJMvwoHAl5kuuP3iqjwHA82wRTSgTMp7cFRb+g
AKEkU8u+LQL8PthzlZ+hgOj0Jn2OJ2GgmDAqbpfeCfO0DrmxkyGQm3b9WdzZ
TihnbjhjGhMMmjnLG7+JdoLsQ5uB841BYPyNT3pXeAdstLkcesTuAVz9oyrP
evMXMN2r6fPLuQ9/OOCV+o5f0DT3MJ6F7z4ECOkquVLbIVpl9kGIhz/EK1sq
t5xth6A1QgzHtf0At/VSfXW0DRIlxmbT+e+BjgtbfgdTGzg9S3PdGO4Dtbcj
9ggQrTD6vjsD4/GB7uiUfZ47WoF2p0j84nYvYP369aCh2E/QrPA16E+9DeH1
RsW+TS3Q3cLvf6/mFgh3tmjnh7eA+5bRuy3YLVCYGz4iydwCzXXaiXuu3gAj
BR5DOrUZDOPKK8wSr0KLWnyNXEYzbBuM/2lD8wC7Q5tMTts2Q5fIjSsq+h5w
1WrniZKmJvBK/cKUu/YKxIdZWMYRjXDR63FraIwrbHpMaau82QjiX8T3swe6
wKuMi9bLOxrBWF/iwbl7zoCT75y9kNEAj0PO35976AQ635m7n9g2QFTM82P1
Ty9B7c/Qc3ViDbD+/YTs948XoZuedF49oh7ujkUtu847gtPylkEXvXpoy0ey
IOcIU1w5F1OZ66H488bUu6fOA6tsyWXuW3Ug2NBrmlxnD4oWg1c6bGthapkp
kpfdDvKtjfj2C9VCND5J7jCzhYDyyzY7Y2sgVPKCf+nLs5DXzf7z5flq8Hgs
HGT09QxUjzcLOtR8h0wpg9y4CGvoX3xhKrnnO6hbDVm+d7ACofUHq+I4qkDV
NOwTl7IlbJPh4TC98g18GW9mvJc6BTrbfx1e01YJbulrnPs2noTr+rfA700F
6Dvb1repmkOzd3aOm1EZ3J0b3a9cbgpjD73HFQu+gvmPG0Q4ZgqsiQZKA5Jf
wePcWoXTB0xALXcozZpeAuq+WSe8XxmBYWF+t/DpEviwbtrh63FDOF99f2Nj
cTGovHm3yM1pAHGDmxL0YotgT0Xyhd7HevBueryJZakQzh3iu5Ny/Sh8ZST4
C88XAtkg3/WzlS7MiFs+3L2HDAyF1HL3ozrwKkVmWTfvC9C3Ln0eStSCVhL5
JgR+BsZej+OGXw8C5w8ruuqpTxDkNlOrPX8ALnHF9kkt5oEbG7ODw7QmJMpu
t0n4/hEm3VvbFUI1oBJ9b+FJyoUkZoWjhTv3g/xVlqrFgzmg/3vfE83Xe+FU
2PPDHgLZoMzkX7Lhzh7gN7nj1VDxHo44FWwvstgN9Z9G7N/yvIamQaO97qqq
sGNM+mRiTiacqM28G6u6C6KkrPQDzdIh8fiCwrsDO8EkpGq77ePncOGrTIXg
9e1g582h98TzGTAFJFUnJKnApsFbKteLEmDJI+PK3AtlSP5k+UfeMAI8p9wd
G9OUgKwdV8a2JRBiJjJ7HyBF8FIa23LD8Q4IXMKjdw3JA7uYxBGPBnukwWkV
RL24Ge4PV3GYmt5Fk9nWG0qQHBSnsuy5JvEAPbao3CkvLQt2mFQNq18s4rrB
S3filYaUR9mDShqJyFaxe1JDRAp6th1kPD77DOlmBXTe37oJcrZlJdaovkAV
T6Lj5EY3gOVzL6+2wHRUskfFYLOVBDCuM7Ab+JmJhtgbpsp+icHx30Pyy3ff
Iu/3i3/qBUVg0algDVfte/Tn6qRxSeV6MHUtvsnFl40yQ+TZz4ULwXxXpNX6
cx+QxdIndobD68BQ7JahxMNcdES00oG0SwBSTpw9IP3xI4qqeDH4ZDs/6Jdt
k1FmK0DmTXvkAo15IRkTElJV+YT6H1S4zXavham9f9j2nfqMLvL73W9SXwNP
3nwb0XlNQm8Mq6bCtnACrS/n17FGHFV3fJuKJLGD9sbEGtM/BOJLnXjQYscG
M7q5p95nkJFyKWlXbzczJPdlmO7YX4iGNjlfE/7CBHq+j/U/1hYijhF5VpcU
Rkj64qvx5XcRKssrLMp5jIHeyetqmmHFKKQu3fnZyWViauqicqFUCWoTFuGs
jvpD6G4z2VSmX4q+OXe+tTaYJ+iV2qJ6lFJ08AZ/vt+3OeKJ4x6B71e/oo/n
jYIUz8wStOSNLA1Py9COFKHytfgUkaghsGS2oxxxt9flXg6cJLRbWWdbvpaj
4ryzjyLs6ES8wNhgx3gF2he4Y6TjCI3QyurqsvWvRErLxzVmkscI6rGm1l7h
b6hKEJPx+U4lDgaQqoYPVqGArWliaz2GCKpUVqlzcxV6aMXX6zk0QMRBKkG7
9B31dT08wXe9nxieC86aia5GAkW5oVLfe4iYWK+Xt7bUIEazI/Wesd2E5o4r
KYukGnRBRiAxz7WLqPiopMfgUYteMxCbRd50EBv8079q4bUooaTncjW5nbhq
KnnIn60OMZ8TCVWntxIVkolQalKHPLM35tRq/iQ2jAvsZ3tSh+40t3utT/tB
eOChBbr9dcjf2EEtU7qZKA9hUw1WqUehPQIjWz81Ele2LGxdU1qPhKai6MIy
9UTZzNVXhjwN6Eq6eLDcbC0hXjomF3GqAdH9aq7RCmoI9+gLqXWpDehC3Pyv
Nenfia+23RsFxhpQlA+LUs6Hb4SYitWTE3sakeuLeG5mSgXhttQkHOfbiA6z
7S7Xki8nRB9X8Imsb0LUrYcU5rhKiaI0plJrqyb0TZ6mPPqpmLiUpXEz5XkT
2mBFFv12p4jg/3JDcaC/CfWEXau+bVxIfC7N7lBUakaLcum7JtXIhF3tSKSb
ezOq73ZQdbciCM422cMf85qR8Qk9xYJLJMKSlvBa8+APdFtmq4BnZwHBuNBw
xi/gB/r9yas9RyufeMWylr/82w9kpKZktx4+Eqa8uqXcfC2oRkJtQf14LjEv
6nvTxLwFcV74qFr0J4dIkSUpxj1uQT5vs0fP4dmEnspMRyulBTEHbnYejMgi
Hh++dNje6Sf6GSeoJNrxhtA2fjGXmfUTcexqR2LjrwiqZcfr0emfyG3LUfuz
G18SMQ7CNjv2tSLP9okiXucMYr+bKf8Nn1akZztn6dycRvTeflj6pbQVnVrc
W1Bz6gXx8P7XmxhXG7rb/qcgczqFaE9U7wyKbUP1EztJ427JhH/a1ajq1jbk
/Kkl6vjjZ4RS1rvDApLtiOt+D41y+wnR+HlwzsKhHWWwtp/e7pVIeJZKvXny
qh1p2Hi/5U2NJ2RqrWy6xtvRTXo9m9NAHFHVGscvp/oLPb7YI6N/NJYQp3He
eg+/kEvnsTHzM1FEyby20hRzB1q3dbFXam0kcZnFu3OPXgfa5Zjxzv5lOLGO
91PU3fAONOaec1/GNpQgiU4eLmrsQEa5r/W/HQgh7GW3/mYV7UQch0biyg8H
Edwqjm/0bTpR2HFD0w/OgYTV4Tb+pqFOJJpdcctewp9gzOTsebiegmTeqJzh
fO5LmL/N2K+sTkE+jx7Vn0T3iFc52nF1VhTUpGlJERn1Jpbyu8Y9vCmo0r3E
aDnoLmGKex0VSqGgJ28bTuqa3iHSi8RSC0ooKNjYvY370C3C8LuZ+R+OLjS3
GOJgGH2NSKmnv09S6kIulhc//Rz1IGZ+hHNoGXUhP6lYxbnzVwi9X0rnet27
0FNL/22Ri27Es+4KUkBMF1LlOW1lfcqVoA+cF5LP70K907w8M8OXCZ1RJrdv
P7vQi2PiG7xeXSLGZjWkeTd2ozVmzCxE+nlC60+rZ87BbjQd9H325S97Io7x
ZvMJ+250orxk04DaOWKYTVBlNqAbvTzfU8ucZUtorskJSnjZjVTfSPOSdM4S
UfxGPfuqulG7DYNG64Q10b+eur9jrBsF3KC27Q06TYRLydGkdvWgaAb12sta
FkS3wokvWad6UN2cX5OXmhmxa6dvgKZ3D6KPjihFmR8nAvdlmVS96EF+XM7m
MkkmROuhDnHLyh40psl0c4bbmFA6xj04MN6DuFTN1/OpGxDeJ9Q/XBPsRTI3
izvkE/SIeqsLXkz7epG9y9Hrwjt0CRmHuKORZ3vRPEtvqRSmQ1x3Llm3MaAX
DTSGy1KXDhEV1+idb173ooSlo29dFLQIcS/J1+p1vShMgrd0yusA4RJgeL18
phdRz5Lr5OgaBDnM86C5eB+yXOc+oau4jxB49Iq792AfinmgXOeXuoc4n9Ty
w92xD9k7/ja+Z6ZGFGSwpi4/7ENriKrak/t3EZxZu1xCc/qQ5GiGcODxHYR1
gd1esZY+1JYYJNwfp0JkkSOYX/7pQyFGXbwGLNsIxgqiRk26H4npFUhGyikS
ZnXUxBLdfoQlxLkphWwhMn+Knjd16UeBk7cp6lvliPku3e2U6H5kd9T+gBmb
DGEwfH3R+VM/2vnJROXBOikimf6ibKGjHyU/0IrQM5Yk6PP1UUHMA8h132Wf
4csSxGEmhjPrFQZQE93i7PUAUSKeS1k+zWgAjTscIWv3ryeGBayndlwbQDKD
eym/7wsSGuIhQE4cQBdGth34aiNARMh8CjYkD6CZedkDp134iG6lAbP2vgEE
zhoY+RQPsUtVcNMlrkFESd5+oG4rNxGocYg6qzKI0Not2E9jDqL1sHv+ffNB
pHRMkuz5hZVQMkzyFfAcRFuZRcnsjsyEt/l3g+fPB1HM+DqynQEjUX9mQVi5
bBBlNPIeWLiAETKO8r0k6iDKZBfDQi7+wW+4WrzX4x9C17IEfYxOzuOVN+7f
btk9hDTt+HyGYmdxcZ8Ph89bDyHVkTVYkeg07vqgi3fKdwjxSnH50DvpeFEE
T/u9zCFk1MeOqXfS8HUJGhk81UMoYuda7IfsGO743OnK08khNG3KhX0dGcY/
v0zQUBQZRjtYOLBR1kGcO6eM/ZPmMPLayoa1uPThZz5PN+jYD6OnuSxYv1gP
nl0kndQYNIyqA5mxzWxdOPM3k0t274fRlDIbVnKiAzdv8FalNQ4jajYLVrvc
ir9se4t5zQ+j+XvMmA5LC77Y0/aNS3IEXY5gwsZON+GGVI5HCYdHUFotI+a2
UI8/n9ptt9lpBEXsYcROtNfiU4sOWz9GjCBlHyYsd/w7rsMSM6eVN4L8Cxkx
cnglnrCmqLi2bQRVKzBivaFlOFWQFnaGgYqqPzBgBygluOaGDZZUOSqaNGPA
qHeL8Ei5Y7K3j1ERIzcDNneGjPduu01ju0JFL1IZsAtzJFxtd+aX2EdUpKjL
gN189gnPsVaTSvtMRY+YGTDjxjx8m3/Jg9xfVPSpGsNOmuXir16Zjhdjo6gh
FcMoIjm4XB3FrEF6FOXew7AtYll4yqwLqVtnFCl8x7CstDf4hg1/pOgXR5F4
ykr/+ks8UTskiCF0FE17Y1hyUjou5CRC480aRf32GEYTeoFHRWaYSzaMojtG
GBbR+BxfW6CKK8+MIqG7GHYgJQkP7iiWRiJj6IQdhmHcT3BWFtNgw/1jaLfB
yr7WeNxXkUKzthlDMftXzBSHL5m4WDj7jqGbyhhG9ozGb99cxD3TxpC87Mp5
zUh89lmwzMPyMbRJfWW/dxh+tVQ45PHIGLqwdcVTwThtJH3i1dpx5Ca9cr4m
EL/Mr3ry8/ZxlCS2Ypb7+OCeYqLixDjyE1zph/ri9jYmsj9vjCMS70pu5YNT
7neGDCaOIwZRDPNp8cSt3jjTZ/FxpLJuxZdu4S31CyfZusZRBs/KfWyv468W
S2y4GGloI/dKnu2BD/JwC0QL0JAtx0p+3B2Xkz7+VVSWhrzXrviaC26vlngr
RY2GtnOtuPgSnnK0S0lBl4aS2Vfs7YhTrLZQsk/RUDrripPt8Q1urtF7nWhI
gmXF6+1wK788nUJPGmpjW3GeDZ4Y9+e3bhgNsf/tV57GW15qv61NWtnHvGLz
k7gQHnL2ZDYNhTCt+JgZfqK2XoBSREN5fz8DUkzxqB6RMsdGGuL/ax1jvHbm
7O3xPhpS+Nu/eQxfy5m59cYsDV3694mgix+TGKcssU+gZoYVZx3Gg1XUYgJE
J5DDXw9q4eWH7h5ZqzSBeP765gGc1aJkPlZjAj39a/J+XPsS1zsJowm096/Z
9+K+d01t085OIOoKsZW3Q45IWLf1ygT68NeDO/ClVEpZrt8ECvxrNxVcI3/z
nf2xE+j7Xycr4Z6VLttK0idQwl+Tt+Cff33s0i+YQB7/+rL4HG0xpqFiAln8
dZYUrsasrXu6bQId/GteSfzq+pCFbuoE+vs8MUwcz1Gof3dpaQLp/eUBYZym
IWJH56Ejtb+mrMO3mZwVvL2JjuT/WpIfv2yfUc6wk440/vV58Fc3xu4EadPR
tn/7uPDBYFVlPnM62vTPbLjcM8/ueEc6Ev53XybcPrs4VvIWHfH/yxnwlBLO
o5nBdCT2lz5/SJQfJovKT+ho3T//Jm0YiX+f/5aOeP71Z0gxO+PlBwg64vqX
00mcno9ShWrpiOOfaSSfkjgJnS46WvOvP0qa5Y57dI3+/zk2SHIxi+VLY5pE
rP/cS+p9GhPSuG4SsfxzN8myP5qFWW4Ssf1zB6l2W7T3zt3/y1tJOjeiftvp
TiLmf24m4RDpEXVqEjH9cz1pF3vkaOGlVb8yjnCcuPM/V5EkE8K7JENXHdcV
dtr42SRi+GcyiVshrMn7/ar9roQavSevev7zw4qOukn0j1gWyY3p4aG1Pavu
1w/BNaZWbRUTvNuZZeo/17cHZT8RWvVR2SDFqs2rVssL3Kio9z9j2JulgATL
06uWOhIgEHx51Twt/mxDYase/H1vPL1h1We07l1s7l11Y7BPD8vMqgvFvH/Y
C0//50QNT5CyXrXBvevhz/pXncPupBz3e+Y/Z9bvsNvHPfufnz6Zj6FsWPUD
leB5Be1V25x8WQphq+bOHDg9JD33nx2O2D/Yb/j7PwsHWHd1pyz853flx5ft
Fpf/87EPjD4DbNiB/1nL97TPU75Vb5Ncc49DdtXMVm6+XfqrzmpQux+ZsGrO
4uLgiV0M/xmLEg/J0Fz19NlrIda6q6YsyT2sOL3qfPXg0Oe+q7bPMY4wqV21
5b2XEWytqzYyZozEe1atPvYhUn521bwK66MZNjD+Z9bfrtH5m1e9UFYe7bx9
1f0Ot2N+aq+6fVdDTLjhquuZlGIPn1x1eb1/7ILtqvHnv2KznVb9f0+QO08=

       "]]},
     Annotation[#, "Charting`Private`Tag$22962#3"]& ], 
    TagBox[
     {RGBColor[0.5, 0, 0.5], AbsoluteThickness[1.6], Opacity[1.], 
      LineBox[CompressedData["
1:eJxF2Hc0V/8fB/D7GT5Gw8qWjDJLJUULSSRFthKRmWSlkgqpkGyZSVl9pSKz
jHtfb1uFVJRVqJSVPT72D+f88tc9j/N83df7/b73nvu+54qcc9azIWMYhkgY
tnzc06I+uc9JFHEZ5hdnXxBFT8KsjfumRJCPQLBoybgICryWd+29pQg6bV3s
428mgup7b8s+bRJGbbUcjcwNwujkq/CXqseF0aJRhFq/mjDKaiqoPee0CX2w
NBguPL0JuZ3StNplIoS6tt0JsFQSQiqV+hfTpTciN6+ylDHGjSjwW+uaJLIg
etSml7O7UQAFUC0/BA3yo/kRGd+UbH4UwXmWtrGcDyXxbUxVc+VDJ3eeOffk
OS8K/absnavMi/gUPu6sucGDivWKUsf7uJF5b1nUJX1uxKFb9FImlAsZZ+QK
cShxoVFbqYmEfRuQqb6ggCH7BuRzHZvRz+ZAnGvuHLhP50DvPGSElcTYkYaz
/ahaNzuKuOld/KxvPfIvrhBIKWJDttKXBz/WsqDJrSqNPRqs6PnE/vGt5jQ0
kfPbuLF/LSIKfylpVWJoINyPWh3PgiSKeiFabAK+M1vai0awINrOo8H64+Pw
4db+2pv3WFBTUFYXV+U45LgOR8p7sCC+94Zcmbbj4KF7WizZkAWNC+tRVTPG
gMouq3qTjQWdMxW1ebFrFATDmrx3+TGjqNd5wzeeD8J6plc/Q24yI5rJD5En
uoOw6B2o0efOjK6XMbMw0f/CD2dl1iQrZsRbYGuaeeQvpOs8S1x/iBnlNdzl
CvvVD/KsN/HeWSYU92Hazk+uF7RCNs8+dmVCty7tUtwr9AtuVMb7qtgzoQHI
jYp49xMy59hYusyZUPPvoXf3r/4EjgvzvKLHmZDMVIG+3ecf0KrxZU+qOBMS
DfhURInsAntSgFt6GyOyv9dtfs7uO8QrLkwf/cSIvse1KW368g1qnd1v9dYw
olJHbUMz9W+w47tFmHQBI6qun3E5L9MOU0V7M1+EMaKeTVefsDK1gp97f++r
I4wolrvn7b11X+DNc0tX3QOMyOGVV/XNqCbo+/GVPiLHiP7GNo1xbGqCE7oV
jLuEGZGLfaiBmEIjbJB9tCV/hoYG2EnXfnl+AnUbzpeGIzQ0pVBq0M/6CTwS
7slP/qEh3/JJwQdPP0I7y5XDCk00tHv917Ka5gZI+aNtWZhFQyEjIxlHkuqh
Uaiy59RTGhpsb9E+2F0HNKP9LjMJNPTkRRWT7dY6cKiQ8N4fSENsjNfe7K94
D3JJ2CPcmoY6xmttvPneAjqd01zKR0Mb+RhItYYVYB94cprETkN91Et/8z6X
A2vRIJ8qEw098xMO5TUoB3M+GdOySQZ05suxRoUzZTD3NeVb2WcGBByRVeL3
EKQyqi6Q3zOg88fZX+/hR6Cl0Cl0uIwBPSVRtARNAeKjBS3KXzEgcY3zi0P5
OCgaRv0oD2ZAdrQ+6d+Pi6Dzzi4K9S4D4mcbWDP5qxD88z6Kqd1gQH3id5zE
ZAvhC+d6mwoHBqTt+nX6Ye1rcP/k96dCgwG1vFALt1HMB0HyFiYGZQbkPPI4
sDwhD8p3lkse2cOAFIe+qNVQ84AjfPF85WYGlPXh/Y7AjhzI0vEYqCQxoOZS
yjFt4hUYeXOvo01T0YPFdbiK0itYyMzbpj5MRUyGHNxVvllwfP2IU9V3Ktp8
m2Y+nfQS+mrPj1QVU5HE7tO3v0lkQMQcIwdjLhW1d/DHPTB+Bnu3PpXTyKCi
l+dLiyqD0iHg/o9L1bFUVJcaIyvB+B+IHzOdrL5MRS5bA/gGFFOh/to0N9NF
KmroEVC9Gp4Cl5/FKBy1piLac4pG2mAyVDA1etToUdHz+3qJtwuS4Fz18dma
7VR01aEgcONYIrBM9QkwS1ARb7Mya0/PI8gWv3dAU4iKDLvvXnH+nQCYX+XN
t2uX+vlOtM5NxUOimhL2rpeCxtYH2G53iYFnp3wO7umioNCHm/5jSomGPKcy
z+RmCjpVZxVMao+C97HqE57VFOTzx/ha4dkH8OVlgNwfgoKs6B6vtmVEwo+y
d876BRT0UZc2LDMTAfQB7T6ZNAoy0Ls/oZARDlRyuERsAgVlWC0yYyzhwMrz
2Zr6gIJSlWrLqpzCQPyQcUe7LwX5f7l3PiY4BPSjzjYGW1CQ3bTOQefTgWCe
kcQ+Y0xBn9Tfv+85dw8c4Ke2rQ4FeZZo7XC6FAA+vXZvlZQoyI9Dq7PouR8E
LTyjPd9NQay7mfQ2fL4LMZwDh3m2UZCUr0XnI9JdyDzoQgwJUJA7S6ep26Xb
UKiXM2vKSUG2iaeTTQp8ocJuXLGGZWk9Wuez0xZvQVu4R+6TaTJKYRNnep3q
A0y/fdJ1v5IR0wOOA8F2N2DDbFk3Xk9Gut5ba75oXodNbAxi0lVkZKTZJ7lj
jyfs2XfvETmfjB6f3cbRKuMBh3Tetzq9IKOynjUHI+WvwnHrdbxtKWSkHXvb
dZv6FbAKCY/IjSAjTlvG3D5fd3BK+fxhUyAZ+cwcEbz78hJ4vuFaF3SLjBRn
ohSGOtwg7Eecv7ULGQVEihrJm7oCsSf5Bpc2Gdm1ZEt81bwIb7V+Fd46Qkbu
MT52pesdodFCfOrvATLCXpC9n3Y4QH9ghmuVDBmVhJjrvE2xh8nHA5lyYmTU
1hq9VzXaDsj5sgOJ/Evn91cpb420Bd6OHNurzGS064yFRE+GNWweH0/5iZGR
Tgh/K0ulFWxnVujSoZOQ5wuKrErPOVDfVWwq+YeECLWsicdHLeGSf/nJlgoS
SrHL7nj78QwQpknZgcUkFC5zcOKPgymw7PDmOJBDQjdbXKzGOE9DcvO+xsTH
JOQge/KZbqQxDL7g3X0ymoTkOrE6V3sj2HtrMooUTEItx3Ki+LQMoUEqx9ja
k4Smj4XZft6jD4ILoW+4XElIRaDoUJuSHth/ushXbUdCYw76IkZ6urDoKdUm
ZUhCXDd0Dfx26cAxHcYDbVpL49+6cy8x7sTSntqdEKRKQrXsV1monMdBtvaJ
+dB2EnIR4L7jcUATPJ94wRNxEpI+2+8226cBVe5nhPU2khBHGhLJfaYOZht5
f+SxkJD2wctUuoEapI9MqNqSSGjRPw3tVDkM45WfU3joGHJ3KuugK6pCkFOo
jWc3hnpLNYXqT6pAs+rFKpl2DEU2D9HdvymBGI+WxLdPGLrQ3ZfZuf0gFAGt
VxlhKFR9Ssp6wz6gPfilOVKAIdvyH1ahqYqgZ1+WkfwSQ8ePytZd0lCAXjYv
R4aHGHpranVnulQe5LtN6wrCMST5m3thOmYX+BTulbUPwFD92FYz15tywHtu
YujdZQwN2Ry52HFpB1jv+XzyhiOGqnOl6v7StkMWS3b2NisMcZ5Xuh+kvA3U
cx0vhZ3EEDbg2LafLgUR/scaD2lg6IgY+9bFy5Lw3VRy99hBDPHnslZGM0nA
ZeqvSUMZDM2TRiV32m+GpRezMaMohvg2Grdq7BKDtS8fv3nDiyGW0lbiFKso
pBqaegrQltZLberkGdwEnfpuBXHTi6BMndYUJwvB1bltHnO/F8EkEpOu3CkI
T0+kzZaWLkL6hWFmnu+8cHDSAt+ctQiKC3Xzm014oDFR0Ns/YRFi5NUmrvZw
AWU4knzi6iKEMtc5aWlwQnysTkWW9SKodHidTOTkALlDa/w49BZhTMOkumWE
Dd72VmlcVl4E/XUVLKxlrGAR4cvcvHURqAvNPp5oHdD3Kb3fx78IKSqBpxW/
rYHQn9NBjxgXIZ78YPEJNwsQ8q5sVj8WwNeg6PaBFhqo1N+gMnxcAO7dB7R5
PRig3C6A/hQWgG5dot4jTYWa+MedfQkLcKjF21KthgRa8s8bg+4vAEndJLPj
FQb1dQU1sp4LQHHKa+XVXyQ+Y/Wv3IwXQKLYxdspdJYwim9J3aC+ADkhbYoH
vk4Tzbu6YwvkF4DzZJh4vSKdMK0bDjIRW4DaUeZoPGeS+G475zPDvgAti3/z
8g9PEBYY0+UEbAGCDZQr3PrGiJ9xS3d+aB4CTUP1S9NGiZ5aaV3f2nm492FE
N8JwmHCw3XNkc/E8BNTVfhgJHST+Lh7aW/VsHprWu/Y7Rw0QLnEnttnHzoPp
JkGRqsI+YlTulAiL//zSvsO3U362h7hca8314vI8PA8c02Q3+UPQbVyYta3n
YXt678C7+m5iPtZ/JPzQPOy6fl14jPKT8JGL7N61Yx7kvN/MJkMXQa5NbGkS
mgfLH5T1r0I7ibs2GXVX181Dn5ZufUP3d4JpMb+Ub24OAtwfmxo2tBOBsaX5
xX1zoH/WKOFdeyuxTq7umVnLHMRNPbCSYW4hOGx+hScVzIGR5a0GiaIm4sHC
0N3DaXMgnPWs69D+RoIndvZad+QcON1cTD3U9ImI38no5O87B+sS3mUl+30k
BN9znJNynQPJ0ZP3J080EI+thYzen52DhvptW6r16wnRBaljF7XnINmIoVhD
rpaQ2HlILltmDrrvHjWsOlVDZLw7Lq7PPwfHzJyoFolVxFZrE/4JpjmIefHp
z2esksiat1ofMzULj9xmvJS8ywm5GGfy3t+zcDeVXtrMU0bk7bg+2do4C18C
rGMmaxCh8M6v70b5LJjfuFfEIgrEgflHn9CTWQgXML6hhooIIvpZ1bnQWbjo
Z+s6V/OGOLQjv4jqNQstqgXtNeMFRMVblPnUcRbYv5dQzxzKJ9StapOPms6C
dFDPqaAXucTbua/RfZqzYCnc5qAnn0Mcj/4ZGKQ4C4V3vMaqvrwidN/OuDVw
zcITXZko+7cviMZzNDs36ixIXfia/z0ugzCaYzfdMDYDble6TfMi0omWqI06
BV0zIOVwYb9U9lPizHapwyYNM9ApVjH/bDSV+F4jrzBDzMDftPa4OoMUwvKc
ikzCyxnIyjr0Qa8pibCNMubsDJyBgSt10Rf0EonzL+O113rMwAW5uzxX0EPC
sfLbPUWbGRC+OhafaBVHuHwTrrTWmwGxcNHQJoUY4tKEFRauPAP+iSE8Rnuj
iCvr/tuPb52BK4O+a5OsIwnPLX1XevlmYAJ9Pe5REE74GLr8PTQ+DXM5OUfm
bgcTdy7mSjp1TcOTzPWPEwcCCf+7k1bx9dOgYtQ/2BgUQAQ+2vu4qngadBpY
UnZZ+BEh+TdaR9OngWNGkZJ67g4RXgdcm6KnIb3vrap5mC/xoJusq3V7Gn5m
mvT/7PYhYuePBF11mQaPC2tNJ8CLeMh1rzrFbBoSaocZdaauE4nbaskNx6bB
NSdHz8DxGpF8hFVpTmHJFttyRviuEmlmetckt0wDP6sq8ph1J9IvR+UZcEyD
44zR59i1l4gXwc1DPot0yIn6wmui6UpkpQnIvByggxhh5sx/xpnIwc1tW1ro
UPwwKS7HyZEoaEpKYqimw+Oss9VqFeeJwr+/2nfm0YGL83awoLEdUcIgyWue
RIdF85kzsyI2BNp4QT8whA66fK9jWIWtiPLdmSEF1+kwvPel/MBxS6LqxMjb
H/Z0yPJLkyJrniXe2cgzsBrRAX1VCpJQP0PU3byqsv8wHfZm8Ha5Bp4iGqKK
rtvtoANDooRkAqsx0fhyviByIx02HTtX+eeDAfG1UmUUWOjg/QfVsFfpEa3f
bm8bmJoCWZaDcpp/TxLfJ6rsebungKk2OUbLV5voWseSqvZpCvB9Y4HK17WI
X1tOdLjAFLDusCZYiaNEz8Ew/kcvpmBH2VA+pqZO9Bt+NnwbNwUbucINB2hq
xOBF7vAJvymIkVH7u5ukSozePVUr4j4FJMSQRGxTISYeJTBqW06B0NGnUgWs
Bwl6foeqp/YULGoZZEdy7yPm6kS9nu6fgh/j7C0G9grEYrdN4SfJKVA0aN/R
Ny9PkBfSxxe4psCDIbvzd4McQeMe2C5DmYK9XCHpbm07CGbZ7ReMhyfhWstP
H88dssRadbent79NAr9vAVs3VYZgM8/vyno3CXosEU/OykgSnFfogu2vJ+Ew
7s42/nALwR2y34QpbRJCFc3YzuuIEfxPvSLlIyZhjdkxn53KIsRGorTewnsS
Qu5cUSl+J0QIf6GyBDsu2cTch/eaALF5UONI4alJcKRpYYQ3LyFBu+/TrT4J
nHH7hduauAhpofpidvlJmD62XeXqJU5Cdg/71EGRSWC6uUXFTJed2KltIOew
fhLizfercH9aT8jbxlyMnp2AnglZpHR+DaHo1Zpe1jMBvfxbVGLMmIj90Rt/
DTZNgJrmRp/gNAZC+vEr3dMVEzDtzoNdO0sheNMPQ2XOBGyq5FBxMCARjNlf
tu5MmoB0shCmNL+ATxaej08InYCaKR6sJHsW/1U2x8jkNQHJmzh9Wkvo+Of3
oZcvOU7AKSVWjJF7Ei9rFP35/fQEhIit9fHJH8Nffcs/eUxzAhTTmX3UHozg
ib+PEvkKE5B1ihWbNB7Cg4faZETEJ0Bgx1qs4W8/foPuFBe0YQLaMpixko4e
3IFEZqSTJ4DnGSNmufk3bsIS5W41Mg4X2WiYTu5PXINT8kd9xzi8ek/F+u50
4XsEi3X21Y9DbSQjlr65A9+8RRtPKxmHvzMMGMpowzlku6TZn48D6TUVo4c1
4yQF99gbcePwXwEF065rwoeVGWk9/uMw3U/G3hh9xr8fjb+kf2Uc/miRMeEt
H/E63W1dhPU4KDykYI7n6vGS00hbWn8cRBvJ2K+ed3iGlX5J1KFxsFYgYz0f
q/E4x99SpB3jIFhCwgY4KvGAy9diHIXGQdmUhLknl+FXvNYyNK8dh72sJIzJ
A+E2/o/dDs+OwcH/SJgwL44bhMl1ZvaOQacmCQvIKsRV4ypP8DePQSNGwrCM
Anxnsknx3aoxQNUYVjOXiws/75ccyRsD2YcYRn+Uja/P84o+kzIG7cMYxsaS
hc+VsFNrwsfgdRGGCRs8x/srU113+YxBVBiGuaxNx1vrFToSncbgizOG+Yin
4TVf3x1nMRuD80YYZhGTjL/uNCu6rDUG2aoYpmL4BH/aOyzRtXdpPrZL9ZkJ
+IPR21HHJcdgu85SLhOH357lprzhHoPeAxiGcUbjbtQMFzGGMaiTXao/FYlb
rDv4PWRsFPrFljwWhutwN2jNdI0CuwKGocxgXGmTVaFNwyhISy/1m76Hb5Wc
FP9IjIKy8FK/1364wM57Dw68HIUU3qX61ts4yz5BcvrDUajjWMpNbuF01Sxn
zsBRyBBcsqYX/ltL9ZuXxyh85FqyoyfeZNB0rM92FGLYlsZnuYpXmNm/MTQc
hfi1SzmXO55jO7ul9PDo0vfwUn7TFX/iHBK5VW4Ubq5fyi854aEeIqRY4VGY
YlnyTQfc61aeE4V1FI4xLZnJDncM1Gh3mh8BVdqSKdb46chWzdb+EXhDXbKF
Ja6ZcPH1kdYREGBcsqQ5rpiGbcmuGYFTDEuWPo2LZ0ZGCL4eAYbl+kwjnOu1
OBaQNgJUypKf6uNUVHhxLHIEDi//XKbq4qM1x9vMfUfg3HLueALv+thx9J3L
CPgv5y6aeGxa0VDw2RH4s/T4YGzquPa1qGhd7RG4uGzewzj1hMtBroMjwL7s
ABW8SFjrV7PMCMQtO/YA7jK+5X4C/wjILRsp4hI1mJwF8wj8wpav9278+8O2
ZjH6MGQs20UOf+Bc4P3n9zDML7thO37scLj486ZhKF62hQyO8TjWOVUMQ9Cy
n0jgBX3q7nK5w2C37JOb8YuEiMBk0jCcWHaYCL45Yq60MGwYXJeNCeGtNl/t
b3oPg+GK+fGwvTmsh5yGQWmZKty4+rrgAqrZMMiumBOf67Qzq9EaBtGV8dnw
3DxVatC+YZBbydfiDgEbn+tIDcOWFTPhwmfoupy8wyCwbETFv2z/TP9CG4YN
KybhfIxnlHf3D8HGZfsslPhlsgeX1AwB94pnSkYNq1sPPx0C1pX5TZaYz9+Q
fH97CNaseKzkfarcFT3LIWBa8XCJ4vGe8halIVi74oGS1LFH7JaCQ8C84p4S
9of6Z3umB4G24l8lXqrML52/DgJ1xZ0lfb3EzGTe//P2EuNw96NeEYPAsOLm
kgpF6WgGl0GgrLixZEdnx8+gE4NAXnFDySP/qJ0bZFbNsl3L+yHT/11T8vNm
AX9G+V8grRiVlNSKFLzxWrWU+1eKypm/sELsVUm0QLBu9d5Vk8tVH2vzrNrZ
gT7QND7wz+3smfvMPq36aKFVwK+sVYsyfRAbc/i/MSwk646r59FVzxrtA5L4
qhvT0k6zdfX/s//hG+HbjFc94CW1aHe4759Pi2m3UYRWXVPt9voxvfefU9lK
nL++XPWZZO1Odd5V11VeKt3y988/Z64lbv+M7v5n13g9prN9nf8sY9zj9t2y
4Z9zZF/Ff9idqvx/8z98y87H0/TPoaLiw6LyP/95j0J6cVTMwD8L9cdmvX45
+s85TBe2R09P/jOvn1nXj+TZf86s0V88N7f4z8dzyT5/GDGV/1vV19TnEfuq
ZYXX3WLesmrqGRffLq1Vv/q852543KpZyssDR+RJ/4xFCN7/T2nVExaX75sd
XXXngnjQW9NVv94XGJzku2rrnJNhug2rPn3rWRhj66p1TpLD8Z+r3jeYGy41
tWo2aZ5IkhD5n2nTzpGvJVY9W10TeXHnqn/beD5oUVt1u/znB6Haq/5E2Rp1
xGTVNZ/uRM1arhpP+haVfWHV/wOa0WjY
       "]]},
     Annotation[#, "Charting`Private`Tag$22962#4"]& ], 
    TagBox[
     {RGBColor[1, 0, 0], AbsoluteThickness[1.6], Opacity[1.], 
      LineBox[CompressedData["
1:eJxF2Xk0Vd/7B/Bjdudz7+WaoihCIhKNQjJkSBpMkSGlhIpKRSRKSYaiqEyp
aJAkRc7ZT4aihCKhSAhJQqIifre+v0/+Ouu13vvs5zl77bPWGRQ9/O28BDEM
AwEM+3N01diraBqhBJIb7z+666MEjy7W+TmHK0Howj6v/B1KkB631b5vTBG6
ejsVIt8owqmDBQefuyuCjZdz6yI9Raj5dEzz2utZMOi4KEr60iywzYu/bWw1
C1oc0yzPYbPgzuvCag+/mSDRbOVpnqkAex0tPBc6KIDax9pvryzkwbBivW+2
ujzU+9+mPimWg1OtLbQMwRngVzIntI0pC1HC7rWnB2TB/l5A1Wk7aUjgbhGV
L5MB1Wfkvip1HlDEa7mIlAFdr8bLuBIPwiYMFN2LZaDrw4SanQwP/D4qLL96
VwbaXzevLRfjwZoHbXvmp8vAV/W1Pz27JEHQ2bV1RYgMlNmot568JAl7Ml0K
XPVlQE5jY7yeuCTYam/2SL8pDREiF6KUn3Nhu0iKwMdr0uC833xpF+LCkeY3
6WqZ0vCF2XwvuYALt46uf59/QRqyHTqrei9zgfJqzeaKSGnwFvNi8HZzoXTv
kk19W6QBV1VUzOBwQbeAt0ZXQhrGn/6YKW3LARn9l9qVwVJwde7IAoccHDp+
u71XCpKCGuu5e1Iu4nCrfPB0SIAUfI1hWNbF4GBgh/fq7JSCJ6cXJfD24uDh
uzb1sr0UyNpT3tKW4nDjygtqgI4UKKw9cV8mlgXL8Wed8r082LJaWI11lwGu
n0oTA9bz4KBlxZF9aRTwuNXNUljLgxsmrLdrQymwzZ96qnINDzIDQn6ytlDA
7/u6I/LGPPjcvSPASIECIQIftj1dwIOYBTkWOy6KwyWZKX05Jg8sHkqK1saJ
QYvFspbSSkmQM9kebewtAvY37ilwDCQhwODJ9dsvMZiwuqq+ZYkkKOs9+ByX
jUH61yS9W7qS8FZb5aZnKAa9uodsTOdJwr5fl7xbNDAIQoZHDklLgkHE3NhV
zCl0oeFFa8ewBMiomKvlBEyg5smeS/euS8AS+1fzTA3G0JGM5mzsigTs6vHE
Mz6PIiWT5wXWqRJA11dxUkoeRTtP5lb3nJOAd/QRytWR7+gXd9+EXLgEbOWw
48RzR5CsmuDmiM0ScMI1rMJj/jByXj9DbiNbAqwcFisnDfehpcMZ34boEvCs
Otdlv18fko6fW31GXAK2RD9t2vX5E2qs0QmpnOKCa6XC6vu9vchujcX7ZQNc
SPm97o7zUDeyMNp/RYm/r8auXbjcsrITqbaPH0ZPuFD0+YxIVW0HEg09umFz
KRe6NhG2Su4dqLzktEhSERcu+m2ZnBP1ARkuvrKdks2FCDePR4m175G+Vt28
wQguJD7Qbbv/vhnxajYKx4RxIdPkvUe6VjMa2fX2nVowF9S1Y1Suhzeh/Bvd
MZ4BXOjNaRmn6LxBmiq/vza6c2EljaPIKGxAjIrwygAXLrgrF/pVKDSgfk/x
DNyRCyaNjl5nTtWjGxlcuzW2XHievuH4Kp9XSFlevYAw4Pfve/ZKsW0dEi65
c9ppKRfqa6rnjGXWog6nRV5ji7igIW2manGjBqVfMORpz+eCcfSJBSrPqtEM
CfugLDkuOJq86pe1rkLj+e9sjaS4wOpzGTh4uBK1rPNQa+PfN9Y1gQ1qd56i
C7G+LVJULjxapbNeR+UJ4tIilkf/4ICf7E2TKtsylHXJebbBCAcuL3WVbL1R
inQ1F1KHvnJg3ZJ5xD5KKdq0ruPNph4OLAso1equB9TTUURSOjkw2ODUnrgS
UFBg/NWSNg583X8rfMQVoZTzhgFKjRwwunbBbKY+geapSTu9fsmB/kOD0Vpa
Jaik+Kth1AsOhJptrRbReoRaW1OZA+UcyMk13+u2ugjNmvM7p+geB3xtXPc7
VN5Hd+83xO26w4GVW7kTSr8KkLHZrQMzb3IgeHuGmb9OAfLc6bw6MpMD+0IK
Ar7ez0cj4zoai1M5cNE7Z/1rLB9FxFC5n5M5YPLpgGjGurvoWl5Ru208B7iG
5aZ2wnlI3zj+qVAMB5SzVM1anueiynrv3MIoDlS1z/qZl3wb9Y1KBc8I40AG
2auvuOEmmr9iv1SvHwcs5rUoeS+/jsga68mUnRwQDMgr/Wl1Ddm4KX+03saB
ax3J58S3XUW7jzXk33PhgMtW4ZKMvCtIQPJW8jZHDhiKVlHvfshECdeOhcls
5EDB0rRwM9lMVFClYxNqxQGdmRXmihnpaLUzdZGOOQd81u291d2ahhr7P8h9
XMWB+Nx2XsPxVDTGiv+0ZhkHVB02N7ZPXkRLN32N4KlzYC1GN84KPo+e9zzx
qVLmQLn7/grPA0lo88FUu2BFDiyUFvG3D05EIZesZ3VIc2DGnqGrIVfOIqam
sliiBAdETU3miFUkoFQ08cUM5wD0zry092s8go6bj26LcaD4zdyu+y5xaF3g
sUw3IQ7Uupfm9BvFog4R55PcKTbcOLu4rf5NDBJWo9ofHGXD7cBP369qRaPE
4g8rNIbZ4O1z1/7Y4EmkYlU05/0XNkgq0rtuklHIzN972OQjG3yrZY8MhB1H
Qe0Mn5R2NmwaDbj0yiUS5ay71/n1LRssqtIEZ5pHIJruZEPKKzYEK4teLTcO
R8uvXrEefMGGxiOxZVy7o8iXZ/FkdRUbSld9zS/cFYZqf5x9MIjYsHCOvcq8
iBCE7VyywPQRGxDjEq1x7DDSftuWfbGQDbV1UXPOHDmEzhJqKaa32RA+vivw
4+MDqFyzlnMpmw1n8xemjQXvR9/TAqOHrrBhzIUInDDbh+zDUfClFDZECiY/
5dICUNS3rd+HEtlwsPSr0iuBvahoK9XPLJ4NDvLdh1pE9iA5s41bhk+w4brW
7OqabX7I6uGvN2bH2EBtn2d47sEuFKKWbnv5CBtEFQyPeSn4oPe0z0bm+9hw
Yevg2Ex1b4SHxBVf3s0Gcq7xPfkX25DRwKKF33zYMNJZenFtuBe6Uhc2J9WD
DSuDy2Z9nOmJGoxULn9zYcNH27laN0Q9kMi955IWjmyYGdiW4zXhhrYn8sRG
1rJhvHmhwOPZruiCaEmohSUbpopzm064bUZVB9x/pJqy4aJWVNqz+05ontOt
TxYr+PmilLLvWfZo8/N1HmmL2ZAe2Tp2YfkmFLN8rGVkIX/9jh15rNG7AX1V
MK5OU2fDJQMLdZUDdmhWXI/Jd2U2bGi92ZDtsA6tE4gh1iiywVVnldHGNbbo
Xueb3O9SbAhzPVRaeN8KdW0ImWvJZUP2jEJ/y8E1SPKJUno6kw3ayqxzIyYW
6EC2b7ylCL++tNxFpr4pypbhUjMwNsTOV7cceGmCmk89DB8dxyGi0uM6eXQV
ok64jFuO4TBDyvOyy2pjtMxXKDBjGAe1nnD7B3JGaFdbdv/oFxw0Y6XSKoQM
0eW1Nl5Wn3C4//1VlMLPFWhKO3nT2HscMibVVzsvWYoWXDGotXqLg+RSW5UL
EYuRu0SXWWYjDq+T75ze3aeHEiJPwthLHJxltcS27liEykY1l1i/wEFHvWdQ
BNNFI9sb7mZW4nAz9UrUxC0dpNx8UP1HGQ4BhcFszF8bnXhULnelGAe0v0en
0kkTDatOupkX4pA9el1icrcGck3Sv/blLg7h9VHE/Cx19Exoz+eE2zjsITws
+YOR3p4bCxbzn5vI3bN3aTnPRZltnftas3DIOxruz3ynjJhW8o/C03EoNmZ6
TAXMQd0qcatfnMfBMf1Q03inIrI7V3Vq71kcpBcrJl0pmoVIAaE6qVgc7sx+
bqe6aiZS918uSZzCIdnYVCtikTxKfLfPyeM4Do+PSX3bYi6HsDV30sTCcdhw
zjft7UEZtOtBb9etEBwMn94pWVAphUwSnP3HAnFIokaWVBRIoLypcwWXduMQ
b7Q38staLprhW/PTaBcO389b25cIcFBUi9jKnu04SNFoQ82VOPpmZhRx2hOH
6kbTAQFzFnK9f6hKewsO9Gqq8MRsBnqmVMB844SD58IAP5fZNJT5WyVZ0Q6H
kY7A253HxBDTx63tiTUOIoVLDst+EEGHmpJn77LA4eAmIqTZURh1r673Zq/G
ofFOv7pfvyCyu0fPLTTEoSbGs9HgvAAiZ5l+c16OwzmZZVurHDCkfiZ0scBi
HFae6uCZbJkkBXYMl1pq4bB+jrjmgNYvclfjPPEhdRwqNzRsErT5QTat8rJO
UuHnGaPGH0+PkiZ3UxOWKeFgcyR1fUjfCJmn0PSmXR4HJ1G1H3Vbv5EzTrPl
j8vg8GzL2n7hX0Nk1M81HvMkcRAwTjztlD1IujUQ/fvoOMhH9nz+fLafrDYa
05YTxyEySXx3aGAfufjOggMghAPl05aLbod7SbMlDUHPJ1mw0/dJl9C1blJB
wkyIN8qCoCtBi0WHu8jRgaIYty8sUC7nXVN36SRfVGlI3+xiwcfy2PkOHz+Q
waGc+Yb1LBjL0rg1+1QbucEp8sGpZyzgHjjeKavzjpy36IfR68csWBRaMtQi
0kIK4j7VM4tYECo5c8hVsIls6WvdtDOPBUOCVcP1cxrJ/ArbDwXXWbDZPGMq
cWcDeSq9zGcqlQUBlkGr5r98RS7ZlBN2LoYFFhqJ1fFfa0lcewbtfQQLVFZc
+bh6+wuylxabqBbMAvFakXdDrOckdAvMCgxgwfWTfm8kuivJC48Db5A7+dd7
Sn7Dzu4n5O5LPboUDxb8CGhy7mZUkGYHnNB6RxY0lD/6ftexjBzVMGzoNWNB
bWTGVN16IJlPbcKDDFignSn4uKWMIFXcXRaIL2KBoPrhvniFR6TBuE/b+Xks
eFhqKFGe/5DclHjo9Fwlfp5PGa05XEj6aZ1c+kCaBSZLzU7s3FdAHq8632vK
YoFx0cOEzIv5ZKrntaRGERY4F3kX1vXlkYW/C0y2TTCB6mAWPx/lkjXny4a/
DzNhjzwsu/flJtmt/So98hMTXkfVWgc555CTz9ttJNuZoPw5omqR0HWSt+3r
RFYjE86mZmxktWeRmtjkDd0XTCibitsU/SWTNE2hO5aXMSEqe8/Z6LkZpKuu
nNiGYiZo7U8rOi2RRu6vUbvfmccEKVVwDJtziTzjvdgz4DoTPEIfHogOSiav
CZqxhVKZ8EjVdbyaep4kL21ECeeY4Ju3ivL+9TmyUW+rr1I0v5+iheEvGhLI
gbq9cvlHmYD/1FjIEIonRX2OVhkFMaHz0QrLnodnSAWRuAMv/ZiQfNiat6U4
mtRLS1V292KC5biszzGhk6TNktv1g85MENZ/rvol5ji5rf7R0TA7JuhI1TvB
+gjyiO8zLdyCCRmFunjG2nAySay5NW0lE2zkQ2g5wWFkbkZPtJYeE94XCfuU
3AohnywbXYI0mHBgctWl9XcPkW2vhXttZjOhdndobPrUAXLUn5vUJsME+lXx
iPq4fSSTqmTihzMhL65Iv9A1gFTJWjD8W5QJ6qwA6TTPPaSBwcr0mN8M0LDV
n3im609uarK2kR9hAE16ReLtCR/Sb+/miVt9DFgU8rrZgbeDPE73ubH8AwOs
q7s2iBzaRqZeO+hQ/YYBdYEbrNJnbSULDaNEN9cwQE6WY1gi5EHWtCQVfC5n
QGsNMzJc3o3sDrzqcfgRA3J6gndavdxMTjILcFo+Azq2ac7PA0eSl1NKpmQz
4JW6kuoBzJ7UXPVyl3oaP7e0lCmK2kCatr6XLU5kwAantDlWdnak64GBSovT
DLjZI1l6b5MtuZ/9e39zOL8fS1t7pVnW5JmbNOUdBxlgq52hrj5sQV5bLVv/
w58BL3MkTT/KmJHke9WjUdsYkJR8TeD6GROy8aC+lrQLA1assfmebG5MDnBN
W6+vZ0CTsjjjlqEhKZq7IVp/DQN4k+k/f7QvJxXMPZc8NWRA/FNzmaSsJaRe
x56eTfoMODAkePLVYz3SJjgssXs+A9Y+eP7QQUuX3MaLXbV/Dv98qfTBx13a
5JG8y0MicgzYtXG8fbJAi0xacystkc2An+yKwVNcDTK3q9iaXxosHVNgqEmV
fHKkarxgkg7nIShs2S9lsk26KcfkOx1iN7vWxfrOJr/nd9s3fKZD0nULkFFX
JHfrJCvFddDB1C2g/bS7Atl/1/KLZTMdOlY5zbJ9L0t6a08+EKujw6FTpmG+
j6XIrry88LIndLiN66dL/JYg3RZ4WocSdMj7qt6eEMUh392RlF5WQIeR3Yrt
i51x0kGrsmP0Bh28xXWxsBY62ZB76HZ+Bh1U/FXBy59C2mrOD/K7QIezHjMh
z1uUrL793lg9lg4WG6XB8JEQaT4/gdEdSQdmE/8dx0WALLtl0pQRTIffKvJh
WPQkYaAxlukSQAfacV7Yi6ZfRPHNHF+ZnXQg3NlYQuIYoTdv8+LXbnTo9mKE
FReMEPk3mELx9vz+balh+LxhQlP98QsrG369Vham1/qVuJETcEF8NR2ctejY
SP9nQkVNxbN8GR1EHClY/L5eIjO7aX6YDh0uqolh1B0fCQXV6B/L1Pjrd1gE
6yvuIFKurygbm0mHjAXCmJJbO8GbOxhzj0eH516i2LPL74j4a5kO/gw6vGkX
xsR/NxF0lY2z5wnTgfdACDtX85qIuio20P2LBv71gtgr4XpCWLn4YeYQDc4r
C2L5Z+uIsKxdx1x7aTBlJIQJf6gmJmbPtJF9TwMsSBArmV1FBF15Kd34mgYb
2gSw3rYKYkQpojO+mgaxOwSwcqEyYnemXq51GQ2+4wJYUCQQ/YqfgijFNEi5
KICJ3y0hvDMurqrIo8HgIgEs7+NDomuWDfPodRrwPmGY+fn7hFs61rw8lQb4
HQxTLcwn3s28d+XHORrYHsOwbN08wiHNy68gmgYl5Ri2m3GLaFCQXrI7nAZa
ZzEsblU2sTb1mZDGQRr88MWwWT+ziGfyITU9/jRg2mFYu3wmYXpZK/nKNhpY
HMIwzCyNKJ3R4bnFhQYCzhjmNp5CGFw6pym3gQaZqzAMjM8TxXJmPxvX0GCh
Dn8+6jlC7+LPsgQjGugq88cbxhP5srfO2CymAUefP9+dGEIzxdWRqkWDQlUM
C4s8SdyQYc95okwDugI//xJJqCSXDRydQQMVHoYZ1ocTmdL7i1ZwabAW53tu
GKFwQTXiJ4XfvxR/fP5hIkXqrc19jAbJbL4fHSB452Nk9oxRoZvO97pAIoFn
2KUxQIW9FH49jz0EI2k4t7eLCrUMfl7sS0RJXj2Y9ZYKXCrfW3cQwon2Jm6v
qOAgxneuFxEmQWXNqOJbhO9QD2LibEnzG0SF8j951BYiiOufdbaQCll/8jYn
YiRB0X/tbSrwhP94E7Gb07CElkWF738+BgeuJ/rjjws/TaHC7D+OsiXaKO7e
SglUmCvEt7cVUXt0WXXISSrY/cndzAn4KbmgOYwKhQJ895sQ+XsGz+oGUcHo
r42IrE/PxmL9qdD0xw8NiET3q86ft1HB8Y/NlxLHm0ORqSsVJvjEgvSIoHVO
szM3UqHojxcvJHZW6Z74bUWFqL/5AsLZiPXZwYR/fX+MaRBWRZ9sCpZRIfYP
2+cSBtrl+ayFVPD+Y7c5xIKcVJ6POhUs/1qRUFQ8eOiJIhV8/zhMnuAkr29T
lKGC7R8byhDCbE3jEJwKS//mksRolPi1JjEqqP/NOUQP1knRnaLA8r/1WURT
EOEbO0r5X45RiWeD51/2faGAwl+LEiXeexeZfqSA1F8LEbfbrZIz3lEA/2uM
SHWY+3ui/r98vCSuTsDd4TkF2H89VhJu/q78XikFaH/9rSSAvzNZxRQQ/+vB
kq2L40/vvEsB+l/3l2zK8xmsyKYA5a97S8xVTTcoplNA9K+7Spakz3oYfJ4C
wn/dXqIuPS7XdOa//F3JjLjXoQuPU0Dkr5tKmOJ5nWdCKCD01w0lU6GnzPoC
KSD413Ulg2Nbb67e9Z8rSzr8V7IyPKfd0CMTMOFE+fO74c9fh5KKLSON9nbT
LnxTs/SexbSz1+akMo0o8L/lySuJXum6rUJr2n5aXM1ghWnrskKIT+Pi/28M
Uzlhr7j627SlprQj0/um/Wug28q+edpQY/uuvHDalmfmjKftmXZwRUq4ofe0
cydw6gfXaXN8fksrWU27xaxRL0tl2t4CUXuz34r98/HAz5/yVk8bnPKbHsuI
/nOqiQH27JPQPwecKLNtLhf4Z1J3D+7ZMYn+87ZEe277qV//vCxJvmvg9fd/
/vDyvfmz3UP/3H9EbWr7qr5/3pNiJ76lr/2f59n37m1zr/vnfM28lNpFWSv/
s+zFKraM1Ot/jlVSGVTS7fxnPf3sR4nn+/9Z4fOFOw9uD/9zvriPVtLP0X+W
Pu7yoSNz/J9zK9dPeUxM/bPVPcGwHjHM8D8bhzuHXWZPW3MW4yhFedrCm3eH
f7Ccdl69XmR88rSpZWWnhnQF/hlLmBF93WDa3932RbuYT7t9UuV0lfO0Hyw9
FZMRPu2t+bZx6+qm7XQ0J06sZdprbQXjic5pLx24F682Nm1cXeqsgILgP4v+
9D/7YO60x59WnvXVnna316FzzSbTfqdbfy7WZtqvhDQSVztMu/JVROK4+7SJ
jNbEuz7T/j+5JVyv
       "]]},
     Annotation[#, "Charting`Private`Tag$22962#5"]& ]}, {}},
  AspectRatio->0.3,
  Axes->{True, True},
  AxesLabel->{
    FormBox[
    "\"\\!\\(\\*SubscriptBox[\\(m\\), \\(e\\)]\\)t\"", TraditionalForm], 
    FormBox["\"p\"", TraditionalForm]},
  AxesOrigin->{-9.210340371976182, -9.210340371976182},
  BaseStyle->{FontSize -> 14, FontFamily -> "Times"},
  CoordinatesToolOptions:>{"DisplayFunction" -> ({
      Exp[
       Part[#, 1]], 
      Exp[
       Part[#, 2]]}& ), "CopiedValueFunction" -> ({
      Exp[
       Part[#, 1]], 
      Exp[
       Part[#, 2]]}& )},
  DisplayFunction->Identity,
  Frame->{{False, False}, {False, False}},
  FrameLabel->{{None, None}, {None, None}},
  FrameTicks->{{Quiet[
      Charting`ScaledTicks[{Log, Exp}][#, #2, {6, 6}]]& , 
     Charting`ScaledFrameTicks[{Log, Exp}]}, {Quiet[
      Charting`ScaledTicks[{Log, Exp}][#, #2, {6, 6}]]& , 
     Charting`ScaledFrameTicks[{Log, Exp}]}},
  GridLines->{None, None},
  GridLinesStyle->Directive[
    GrayLevel[0.5, 0.4]],
  ImagePadding->All,
  ImageSize->{712.2093749999997, Automatic},
  Method->{
   "DefaultBoundaryStyle" -> Automatic, 
    "DefaultGraphicsInteraction" -> {
     "Version" -> 1.2, "TrackMousePosition" -> {True, False}, 
      "Effects" -> {
       "Highlight" -> {"ratio" -> 2}, "HighlightPoint" -> {"ratio" -> 2}, 
        "Droplines" -> {
         "freeformCursorMode" -> True, 
          "placement" -> {"x" -> "All", "y" -> "None"}}}}, "DefaultMeshStyle" -> 
    AbsolutePointSize[6], "ScalingFunctions" -> None},
  PlotRange->NCache[{{-9.210340371976182, 
      Log[10]}, {-9.210340371976182, 0}}, {{-9.210340371976182, 
     2.302585092994046}, {-9.210340371976182, 0}}],
  PlotRangeClipping->True,
  PlotRangePadding->{{0, 0}, {0, 0}},
  Ticks->{{{-6.907755278982137, 
      FormBox["0.001`", TraditionalForm]}, {-4.605170185988091, 
      FormBox["0.01`", TraditionalForm]}, {-2.3025850929940455`, 
      FormBox["0.1`", TraditionalForm]}, {0, 
      FormBox["1", TraditionalForm]}}, {{-6.907755278982137, 
      FormBox["0.001`", TraditionalForm]}, {-4.605170185988091, 
      FormBox["0.01`", TraditionalForm]}, {-2.3025850929940455`, 
      FormBox["0.1`", TraditionalForm]}, {0, 
      FormBox["1", TraditionalForm]}}}]], "Output",
 CellChangeTimes->{{3.8428322499430237`*^9, 3.8428323007138023`*^9}, 
   3.8428323522903337`*^9},
 CellLabel->
  "Out[249]=",ExpressionUUID->"2abbbe7b-4b50-4c40-9c7c-4bce4eee5df7"]
}, Open  ]],

Cell[TextData[{
 "Fig. S2.3.  Increase of alleles through migration and selection.  Allele \
frequency is plotted against scaled time, ",
 Cell[BoxData[
  FormBox[
   RowBox[{
    SubscriptBox["m", "e"], "t"}], TraditionalForm]],ExpressionUUID->
  "16cb4558-1f56-4f2a-88f7-46212cb5fbc4"],
 ", for ",
 Cell[BoxData[
  FormBox[
   RowBox[{
    RowBox[{
     RowBox[{"s", "/", 
      SubscriptBox["m", "e"]}], "=", "0"}], ",", " ", "1", ",", " ", "10", 
    ",", " ", "100", ",", "1000"}], TraditionalForm]],ExpressionUUID->
  "b9d785a1-6af0-486a-bf8b-da99e10efeb7"],
 " (black,\[Ellipsis],red). If migration is very low, neutral alleles will \
take a very long time to become common ",
 Cell[BoxData[
  FormBox[
   RowBox[{"(", 
    RowBox[{
     RowBox[{"~", "1"}], "/", 
     SubscriptBox["m", "e"]}], ")"}], TraditionalForm]],ExpressionUUID->
  "3f5ba672-e345-46c1-b901-904985f5faea"],
 ".  However, if selection is much stronger than migration ",
 Cell[BoxData[
  FormBox[
   RowBox[{"(", 
    RowBox[{"s", ">>", 
     SubscriptBox["m", "e"]}], ")"}], TraditionalForm]],ExpressionUUID->
  "1c327a2e-a4c5-4173-b018-f6567869a852"],
 ", the time to reach high frequency is proportional to ",
 Cell[BoxData[
  FormBox[
   RowBox[{"1", "/", "s"}], TraditionalForm]],ExpressionUUID->
  "04183ec2-b39e-4443-ba26-1211a07d4416"],
 ", and depends only logarithmically on ",
 Cell[BoxData[
  FormBox[
   SubscriptBox["m", "e"], TraditionalForm]],ExpressionUUID->
  "94d1f14c-0e5e-4619-82c9-3119aad227c1"],
 "."
}], "Text",
 CellChangeTimes->{{3.842832383323174*^9, 3.842832470625408*^9}, {
   3.842832509109342*^9, 3.8428325334986343`*^9}, {3.842832577375358*^9, 
   3.842832702399881*^9}, {3.842832735744059*^9, 3.84283282586268*^9}, 
   3.8428674185262203`*^9, 
   3.8440492854706078`*^9},ExpressionUUID->"5e4f58c8-2cf5-4ea6-9a4e-\
601ca9eedd0e"],

Cell[TextData[{
 "Locally deleterious alleles will reach an equilibrium at ",
 Cell[BoxData[
  FormBox[
   RowBox[{
    RowBox[{"u", "~", 
     SubscriptBox["m", "e"]}], "/", "s"}], TraditionalForm]],ExpressionUUID->
  "716baf6e-7204-41bf-8591-e4e27d4db952"],
 ", but will swamp local adaptations if ",
 Cell[BoxData[
  FormBox[
   RowBox[{
    SubscriptBox["m", "e"], ">", 
    RowBox[{"s", "."}]}], TraditionalForm]],ExpressionUUID->
  "f2c91a0a-7f82-4a94-aef1-0a7794ff22dc"],
 "  In such a case, genetic incompatibilities that reduce ",
 Cell[BoxData[
  FormBox[
   SubscriptBox["m", "e"], TraditionalForm]],ExpressionUUID->
  "3ae01ae8-1b8f-4b2c-b850-33f9254d0637"],
 " below the threshold required for local adaptation lead to a qualitatively \
difference.  Similarly, if incoming alleles can only increase above a \
threshold allele frequency (for example, if heterozygotes are less fit, or if \
there is positive frequency-dependence), then a genetic barrier can prevent \
their spread."
}], "Text",
 CellChangeTimes->{
  3.8119297483824577`*^9, {3.8119299437445183`*^9, 3.811929955477178*^9}, {
   3.8119300061054564`*^9, 3.811930156043398*^9}, {3.811930554000352*^9, 
   3.81193081439793*^9}, {3.811930947569148*^9, 3.8119314243836517`*^9}, {
   3.811931847809125*^9, 3.811932036454372*^9}, {3.8119320723765097`*^9, 
   3.811932151875025*^9}, {3.8119353854720592`*^9, 3.811935501613555*^9}, 
   3.829183642134511*^9, {3.831782875445291*^9, 3.8317828792340517`*^9}, {
   3.831784945714411*^9, 3.83178496432533*^9}, {3.831785168100854*^9, 
   3.831785371716791*^9}, {3.8317854041628847`*^9, 3.831785411359394*^9}, {
   3.831785698452895*^9, 3.831786022079756*^9}, {3.83178665377689*^9, 
   3.83178676211514*^9}, {3.831786808027083*^9, 
   3.831786834097083*^9}},ExpressionUUID->"f8df1551-e868-4c84-8b64-\
41aa9db232d2"],

Cell[TextData[{
 "Random drift can substantially amplify the effect of a barrier. In a deme \
with effective size ",
 Cell[BoxData[
  FormBox[
   SubscriptBox["N", "e"], TraditionalForm]],ExpressionUUID->
  "b316db72-f075-4394-b003-6fdf7e1f46d6"],
 " diploid individuals, ",
 Cell[BoxData[
  FormBox[
   RowBox[{"2", 
    SubscriptBox["N", "e"], 
    SubscriptBox["m", "e"]}], TraditionalForm]],ExpressionUUID->
  "bec79a28-1f3e-4ead-84d7-c05ed8ec0267"],
 " alleles enter in every generation, and each have a probability ",
 Cell[BoxData[
  FormBox[
   RowBox[{"2", "s"}], TraditionalForm]],ExpressionUUID->
  "fdba9a13-948e-4b92-9f30-33a857c6b6a3"],
 " of establishing. Therefore, there is a delay of ",
 Cell[BoxData[
  FormBox[
   RowBox[{
    RowBox[{"~", "1"}], "/", 
    RowBox[{"(", 
     RowBox[{"4", 
      SubscriptBox["N", "e"], 
      SubscriptBox["m", "e"], "s"}], ")"}], " "}], TraditionalForm]],
  ExpressionUUID->"2caab5d2-d2d8-4e3a-9dc1-617b1a060c8b"],
 "generations before the first such allele establishes and increases.  Thus, \
the delay now increases linearly with the strength of the barrier, rather \
than logarithmically. Conversely, if increase is possible only above a \
threshold frequency (as, for example, with underdominance), then rather than \
being trapped indefinitely, an allele may establish and spread via random \
drift.  In both cases, the effect of reproductive isolation depends on the \
demographic context."
}], "Text",
 CellChangeTimes->{{3.8317868723739557`*^9, 3.8317871230856028`*^9}, {
  3.831787159350074*^9, 3.8317872720228567`*^9}, {3.8428328697874937`*^9, 
  3.842832871982727*^9}},ExpressionUUID->"b92860c5-98e5-4f20-a642-\
e66382d544f8"]
}, Open  ]],

Cell[CellGroupData[{

Cell["Flow across one dimension", "Subsection",
 CellChangeTimes->{{3.842777003268508*^9, 
  3.842777009091694*^9}},ExpressionUUID->"255cb7dc-2770-4976-a388-\
b9dea900e504"],

Cell[TextData[{
 "In a one-dimensional population, the effects of a barrier on the spread of \
different kinds of allele are similar:  neutral alleles are delayed for ",
 Cell[BoxData[
  FormBox[
   RowBox[{"~", 
    SuperscriptBox[
     RowBox[{"(", 
      RowBox[{"B", "/", "\[Sigma]"}], ")"}], "2"]}], TraditionalForm]],
  ExpressionUUID->"14857a34-648c-4ab8-ac73-70cd1873528e"],
 " generations, but favourable alleles are delayed much less,  by only ~ ",
 Cell[BoxData[
  FormBox[
   RowBox[{
    RowBox[{"log", "[", 
     RowBox[{
      RowBox[{"(", 
       RowBox[{"B", "/", "\[Sigma]"}], ")"}], 
      SqrtBox[
       RowBox[{"2", "s"}]]}], "]"}], "/", "s"}], TraditionalForm]],
  ExpressionUUID->"81d08dd6-11df-452d-86b0-a12082d926a7"],
 " in a dense population. In a finite population, the delay is much longer, \
by \[VeryThinSpace]",
 Cell[BoxData[
  FormBox[
   RowBox[{
    RowBox[{"~", "B"}], "/", 
    RowBox[{"(", 
     RowBox[{"2", "s", "\[VeryThinSpace]", 
      SubscriptBox["\[Rho]", "e"], 
      SuperscriptBox["\[Sigma]", "2"]}], ")"}]}], TraditionalForm]],
  ExpressionUUID->"38f79335-b9d2-4385-9b6f-ffa55ed3a628"],
 " (Pialek and Barton, 1997).  Perhaps the most important point to make is \
that even when a barrier has a dramatic effect on cline shape, inducing a \
sharp step, the delay in spread of favourable alleles is negligible, on \
evolutionary timescales. For example, the hybrid zone between ",
 StyleBox["Bombina bombina",
  FontSlant->"Italic"],
 " and ",
 StyleBox["B. variegata ",
  FontSlant->"Italic"],
 "is ~6Km wide, but poses a barrier to gene flow of ",
 Cell[BoxData[
  FormBox["B", TraditionalForm]],ExpressionUUID->
  "1f6da885-b54b-4402-b4f5-0a3f205734b8"],
 "~ 100Km, relative to an estimated dispersal rate of \[Sigma]~1Km.  Thus, \
neutral alleles could be delayed by ~ ",
 Cell[BoxData[
  FormBox[
   RowBox[{
    SuperscriptBox[
     RowBox[{"(", 
      RowBox[{"B", "/", "\[Sigma]"}], ")"}], "2"], "~", 
    SuperscriptBox["10", "4"]}], TraditionalForm]],ExpressionUUID->
  "efa9d561-e6a3-4eb0-8cf6-c4df4ce515ac"],
 " generations, as is reflected in the limited introgression since \
postglacial secondary contact. However, an allele with a 1% advantage would \
be delayed by only 0.5 ",
 Cell[BoxData[
  FormBox[
   RowBox[{
    RowBox[{"log", "[", 
     RowBox[{"0.7", " ", 
      RowBox[{"(", 
       RowBox[{"B", "/", "\[Sigma]"}], ")"}], 
      SqrtBox[
       RowBox[{"2", "s"}]]}], "]"}], "/", "s", " "}], TraditionalForm]],
  ExpressionUUID->"8ae3dc1b-6cfd-4d64-8946-f011927d4724"],
 "~100 generations, assuming a dense population (Pialek and Barton, 1997, p. \
495). This compares with the wave of advance of such an allele through \
unimpeded habitat of only ",
 Cell[BoxData[
  FormBox[
   RowBox[{"\[Sigma]", 
    RowBox[{
     SqrtBox[
      RowBox[{"2", "s"}]], "~", "0.14"}], " ", "Km", " ", "per", " ", 
    "generation"}], TraditionalForm]],ExpressionUUID->
  "e64f453d-bd29-4ab5-82e9-f5b11ea9adfb"],
 "; simple physical distance has a stronger effect than a local genetic \
barrier, simply because just a few introgressing alleles can initiate an \
invasion."
}], "Text",
 CellChangeTimes->{{3.8317873953474407`*^9, 3.8317874465840263`*^9}, {
   3.831787568703273*^9, 3.831787864776883*^9}, {3.831787961452937*^9, 
   3.83178812125098*^9}, {3.831788172617648*^9, 3.831788236403997*^9}, {
   3.831788403999805*^9, 3.831788574448833*^9}, 
   3.831794525897538*^9},ExpressionUUID->"c0ccc939-3476-479d-b71e-\
109e66b7f938"]
}, Open  ]],

Cell[CellGroupData[{

Cell["\<\
Comparing the effects of barriers between two demes vs across one dimension\
\>", "Subsection",
 CellChangeTimes->{{3.842777218301993*^9, 
  3.842777286141829*^9}},ExpressionUUID->"25882bde-791e-496b-872b-\
2617a6827f79"],

Cell[TextData[{
 "Comparing Figs. 3 and 4 shows that although different measures of barrier \
strength are appropriate for a single deme versus a linear habitat (namely, \
",
 Cell[BoxData[
  FormBox[
   RowBox[{"m", "/", 
    SubscriptBox["m", "e"]}], TraditionalForm]],ExpressionUUID->
  "57038c49-c55a-4da4-a458-0c9a223b3e98"],
 " vs. ",
 Cell[BoxData[
  FormBox[
   RowBox[{
    RowBox[{"B", "/", "\[Sigma]"}], ")"}], TraditionalForm]],ExpressionUUID->
  "363872d7-8efc-48d3-966a-6ca20f4d3dff"],
 ", these vary in a similar way along the genome. However, this does not \
imply that their observed consequences will be the same. Figure S2.4 shows \
how ",
 Cell[BoxData[
  FormBox[
   SubscriptBox["F", 
    RowBox[{"s", "\[VeryThinSpace]", "t"}]], TraditionalForm]],ExpressionUUID->
  "5191d42a-7258-4b79-aaf0-26bcf942553c"],
 " varies along the genome, when measured between two demes (blue), versus \
between two points immediately on either side of a hybrid zone (red), \
assuming an IM model with a population split ",
 Cell[BoxData[
  FormBox[
   RowBox[{"0.5", 
    SubscriptBox["N", "e"]}], TraditionalForm]],ExpressionUUID->
  "9847615f-06b5-4d37-9c6c-d56d17e8cd46"],
 " generations ago.   ",
 Cell[BoxData[
  FormBox[
   SubscriptBox["F", 
    RowBox[{"s", "\[VeryThinSpace]", "t"}]], TraditionalForm]],ExpressionUUID->
  "92a13513-f9df-40ba-a2f2-4dd149069c60"],
 " falls away much more sharply along the genome in a linear transect, simply \
because a given barrier has a weaker effect on divergence in a spatial \
continuum (Barton, 2008).  In this example, the population has approached an \
equilibrium between drift and gene flow, so that for two demes, ",
 Cell[BoxData[
  FormBox[
   RowBox[{
    RowBox[{
     SubscriptBox["F", 
      RowBox[{"s", "\[VeryThinSpace]", "t"}]], "~", "1"}], "/", 
    RowBox[{"(", 
     RowBox[{"1", "+", 
      RowBox[{"4", 
       SubscriptBox["N", "e"], "m"}]}], ")"}]}], TraditionalForm]],
  ExpressionUUID->"da24def2-8eb3-4fcc-8aed-c34dfafd2aaa"],
 ". However, in a spatially continuous population, ",
 Cell[BoxData[
  FormBox[
   SubscriptBox["F", 
    RowBox[{"s", "\[VeryThinSpace]", "t"}]], TraditionalForm]],ExpressionUUID->
  "e678adf7-0cb9-4bb1-83e6-c5ddbbcb88aa"],
 " at equilibrium has a more complex form, which depends on the distance from \
the barrier and on the spatial dimension (Nagylaki et al., 1993; Barton, \
2008). The population history may well be more complex; in the extreme case \
of recent secondary contact, ",
 Cell[BoxData[
  FormBox[
   SubscriptBox["F", 
    RowBox[{"s", "\[VeryThinSpace]", "t"}]], TraditionalForm]],ExpressionUUID->
  "bc7b57f8-8b1e-479d-8346-00baaedefd71"],
 " will reflect the deeper history of the divergent populations, and may \
hardly be influenced by current gene flow.  As is well known, gene flow can \
only be inferred from ",
 Cell[BoxData[
  FormBox[
   SubscriptBox["F", 
    RowBox[{"s", "\[VeryThinSpace]", "t"}]], TraditionalForm]],ExpressionUUID->
  "88af7c14-9863-4a0e-8d9a-d5b4ae3b4aa6"],
 " under restrictive assumptions (Whitlock and McCauley, 1999). "
}], "Text",
 CellChangeTimes->{{3.8318070355643177`*^9, 3.8318071533390703`*^9}, {
   3.831807474011017*^9, 3.831807476779001*^9}, {3.831807672004628*^9, 
   3.8318077181405497`*^9}, {3.831808017500965*^9, 3.831808085279896*^9}, {
   3.831808119971705*^9, 3.831808168195828*^9}, {3.8318082267346687`*^9, 
   3.831808276178598*^9}, {3.8318085806952133`*^9, 3.831808650488377*^9}, {
   3.8318093698756638`*^9, 3.8318095579699287`*^9}, 3.8427787239212923`*^9, {
   3.8428336884970627`*^9, 3.842833716500293*^9}, {3.842833757868929*^9, 
   3.842833791669348*^9}, {3.842833951643334*^9, 3.8428339518674717`*^9}, {
   3.842834201921176*^9, 3.842834243773316*^9}, {3.842834304975934*^9, 
   3.842834311702012*^9}, {3.842834366703367*^9, 3.842834395122745*^9}, 
   3.842867431117014*^9, 
   3.844049341351357*^9},ExpressionUUID->"0e999268-9053-4c10-b4ed-\
5f3419cdcb85"],

Cell[CellGroupData[{

Cell[BoxData[
 RowBox[{"Show", "[", 
  RowBox[{
   RowBox[{"Plot", "[", 
    RowBox[{
     RowBox[{"Fst", "[", 
      RowBox[{"0.25", ",", 
       RowBox[{"6.4", 
        RowBox[{"Meff", "[", 
         RowBox[{"r", ",", "0.005", ",", "0.05"}], "]"}]}], ",", "2"}], "]"}],
      ",", 
     RowBox[{"{", 
      RowBox[{"r", ",", 
       RowBox[{"-", "0.02"}], ",", "0.025"}], "}"}], ",", 
     RowBox[{"PlotRange", "\[Rule]", 
      RowBox[{"{", 
       RowBox[{
        RowBox[{"{", 
         RowBox[{
          RowBox[{"-", "0.02"}], ",", "0.025"}], "}"}], ",", 
        RowBox[{"{", 
         RowBox[{"0", ",", "0.12"}], "}"}]}], "}"}]}]}], "]"}], ",", 
   RowBox[{"ListLinePlot", "[", 
    RowBox[{
     RowBox[{"tbl", "[", 
      RowBox[{"20", ",", "300.", ",", 
       RowBox[{"{", 
        RowBox[{"100", ",", "101"}], "}"}], ",", "0.02"}], "]"}], ",", 
     RowBox[{"PlotStyle", "\[Rule]", "Red"}]}], "]"}], ",", 
   RowBox[{"AxesLabel", "\[Rule]", 
    RowBox[{"{", 
     RowBox[{
     "\"\<genetic\\nmap\>\"", ",", 
      "\"\<\!\(\*SubscriptBox[\(F\), \(s\[VeryThinSpace]t\)]\)\>\""}], 
     "}"}]}], ",", 
   RowBox[{"BaseStyle", "\[Rule]", 
    RowBox[{"{", 
     RowBox[{
      RowBox[{"FontFamily", "\[Rule]", "\"\<Times\>\""}], ",", 
      RowBox[{"FontSize", "\[Rule]", "14"}]}], "}"}]}], ",", 
   RowBox[{"Ticks", "\[Rule]", 
    RowBox[{"{", 
     RowBox[{
      RowBox[{"{", 
       RowBox[{
        RowBox[{"-", "0.02"}], ",", 
        RowBox[{"-", "0.01"}], ",", "0", ",", "0.01", ",", "0.02"}], "}"}], 
      ",", 
      RowBox[{"{", 
       RowBox[{"0", ",", "0.05", ",", "0.10"}], "}"}]}], "}"}]}], ",", 
   RowBox[{"AxesOrigin", "\[Rule]", 
    RowBox[{"{", 
     RowBox[{
      RowBox[{"-", "0.02"}], ",", "0"}], "}"}]}]}], "]"}]], "Input",
 CellOpen->False,
 CellChangeTimes->{{3.7068601813044653`*^9, 3.706860204127145*^9}, {
   3.7068602473430967`*^9, 3.706860366370161*^9}, {3.706860536606349*^9, 
   3.706860609899005*^9}, {3.706860680205377*^9, 3.706860691139633*^9}, {
   3.706860915997342*^9, 3.70686091616363*^9}, {3.706861245814878*^9, 
   3.706861271675865*^9}, {3.706861393981391*^9, 3.7068614090255537`*^9}, 
   3.706861513243135*^9, {3.706862472005116*^9, 3.706862557187028*^9}, {
   3.706862730500189*^9, 3.706862737145529*^9}, {3.706862833655693*^9, 
   3.706862852853052*^9}},ExpressionUUID->"044cb055-c92a-43e1-bff4-\
e643072e5400"],

Cell[BoxData[
 GraphicsBox[{{{{{}, {}, 
      TagBox[
       {RGBColor[0.368417, 0.506779, 0.709798], AbsoluteThickness[1.6], 
        Opacity[1.], LineBox[CompressedData["
1:eJwB4QMe/CFib1JlAgAAAD0AAAACAAAAxQ7nN+F6lL9nyqrog2uyPyh23AVD
d5S/znyymK9ssj+K3dHTpHOUv8luqHfbbbI/Tqy8b2hslL9CJYjCM3CyP9ZJ
kqfvXZS/MAY3jeZ0sj/mhD0X/kCUv0tEXf9UfrI/CPuT9hoHlL8mR7ifVZGy
P0znQLVUk5O/UoCnIei3sj9cHqItTpiSv8V2GY46DrM/zp6sN+qtkb+9aS9T
UWKzP1oa1UsfyJC/Lu1QJTm4sz/e6Am2tJ2PvwJueu+GGbQ/zS+892/Mjb9G
XuoKcXi0P80zfS831Iu/0D0hIBHktD8BLnp7MOWJv8FTpTneUrU/+rrJ6m4X
iL+R7GxUHr+1PwUFKFC5Ioa/0JFiHzQ6tj/V4djYSE+Ev/uMhvTTsrY/2bTF
dQqFgr9vEdR6zi63P+5EwQjYk4C/3Gq6cS+8tz+Szx5+1Yd9vw8AjAAAR7g/
a4/Y1hKaeb8d77bBjOW4P6w7Cli0vnW/4pX08/6JuT93DeEf4CVyvyR0gDjR
K7o/ybKqp0d+bL9nlN6yR+W6P7iV3ZzjNWW/HLQ++nWcuz/a2ZbUXqNavwqX
3lDWbrw/WseJdWNlWr+uGft+KnK8P9q0fBZoJ1q/R0oFfH91vD/aj2JYcatZ
v2qt9OMrfLw/20Uu3IOzWL/tc8Nyjom8P9yxxeOow1a/VmSeyHqkvD/fifTy
8uNSv2xlID/y2rw/YHfnk/elUr9a3MTRYN68P+Bk2jT8Z1K/nsAdPNDhvD/g
P8B2BexRv7deDZmx6Lw/4PWL+hf0UL92ac57fva8P8LDRgR6CE6/DwyPJEES
vT/Hc6QiDklGv8+1EQdsSr0/ePNerWjVRb88pqNLuU29PypzGTjDYUW/r/z3
UwdRvT+Oco5NeHpEv+aw3rClV70/VHF4eOKrQr/wX2mi62S9P8HdmJxtHT6/
5Vztmpx/vT8k3Q2yIjY9v41DxTj2gr0/iNyCx9dOPL8u/kWeUIa9P07bbPJB
gDq/Ve0+wQeNvT/b2EBIFuM2v1wU/21/mr0/6afR531RL78TQI6alLW9P7Cm
uxLogi2/UBjN0Pq4vT92paU9UrQrvxYktNJhvL0/AqN5kyYXKL/sKH46MsO9
PxyeIT/P3CC/cs8eodzQvT/FORfUchwev6t3uztJ1L0/UjfrKUd/Gr+JmQmk
tte9P2wyk9XvRBO/KdfA3pPevT/yX85WiE8Pv5l9rbED4r0/C1t2AjEVCL/7
sFJTdOW9PyRWHq7Z2gC/M3jyw+XovT98ooyzBEHzvg3xzgNY7L0/mrVD3NIX
7r7XFojzWO29P5uZAAY=
         "]], LineBox[CompressedData["
1:eJwl1nk0VP0fB3AG8XiU5dc6JWGSPUua9KhPKWMZaVGSZRpmhixhzFSoH1NI
SkVPISRLlkr2JHVtEalEslTWskT2B0Xi93nO74977nmde+853+853/v+vBWd
vQ9xSEJCQgl4/XuPe7yn/f2q0Z1Kf9B0Do4TYF95+8cnMxGoE9wzshsjwLhm
gq4XLAkCN5M7L0YJWN5PaajqlIGgOxvbtdBzQ+co69ashvzpHVOiIwR4jWTW
mxathWsBe95yhwnoGfvgx7NWANeVyiFd3wlgB0S79NGUodNk6RViiACLoNES
o/PqYHa9Yy74GwG+L6ZvvzytCUtnKL++DxAQL/7b74CnNggKrRYPo2dqQtfm
a+jC7ocNcur9BNAO3PxYvdIAzqruZ3V/JaCfmXdkZNgIXhUNRP63C9dHMjDJ
H9gBpIv3KqY7CZBOK95y5stOsPrsP+WFTpjqChfy3AXh3SQmu4OAqm0DJy47
GYOP9kO6/Wfcb8W0SqIlDVxCBhj+rQSsv/EkUaiOBgf2SqQJo1VZ/itZpqag
dzjr++UWAozEfoupGptBi+6GgKRm3K+5aF8e1QIkRrVvtzYR8LhRLrVayQrS
bQ+9OdVAgMZEzPXT84eAHh7B59YRYBu2bNPiVmtQVWv3VECHyIeWhnGtoSz0
qnH9KwLazX1HYvutgRrTEaqNvpZiSX/WcBi8OYXuszUETFoLiwul2QDTvzq5
uBrXO3Qm8VKXDWg7Tbnx0XTBqIEs+SioThct00Xfy/rMVrp+FPQ/1Y5kVRFw
RKyocq+/LdRL9ArlvCCguMg9MHyfHSS+jeW2VxDQa9mzQu6SHXwz7fudhpb9
evRRXKUd6CTLu/ig3aVN2h9S7SFLS6tOHL32hML2ekUHmGms79pVToDZwq1G
GwcHKLEUWMii+Tel3LqiHeCIaFvklzIC3pTPxoz/6QhDKna5YejANR+m5WYc
gXWx0bC9lIAHORZX43UYwFBsFxSgW00qKBQPBuQ0HEi9gtbxzbY26GbABhXH
gJ3onrpLeUfrjkOvDN0nmyAgLDeI4kNiwljaaFQE+s6v7T6FCkxIjX91zQP9
KipPfIcdE3LJ0mRNtFJp4lard0yoaTU+/eQ5Ac3mK50WvzNhzqh6JgF9qfnq
lVwJJzCabzAPRo8On+uWM3YCUjHP9RA62W9KsorhBLPJJL2/0IdFPQ1OnXUC
frnkOwq6ZK395dZCJ7D7eUYw94yAkxnvCy81OgFtRcvNfvQGfYsuw1EnoHjd
PduEvmhhuCVhkzNkO7iW56ANW3IZ+/Y6A0gx199FDzuphi8wnUFZo9jqOvqg
/6pOZpwzLHqeU/FFi4pdl5B74gyVZV/fstFFkUv0XzQ5A78nydQW7bYu0JE/
7gyj5Xl/W6LXZU6HbVzKgkLu8vzd6Hf6J/Nb1FjwUqUmhYq+UNbbHkZjQeDW
Wo422oDuIG7IYsFm8spfG9HfWpp0h4JY0Oid47weHe9Md4hPYMHnqRsJq9BW
o5UXLZ+yoONKWaYsWjhge97vZhacNtwSJoUuFMv/nD3JgiHlcaoE2jVKbQlT
mg3K0ZMlomiyfLKOrCYbOn5tlyGh32autq80Y0Nkby1VCC3YEhnK47AhQiRB
d7GEAP1y8VzKBTZEaxT+XkD304M+NSeyQeiIbMK/z2+3zoiGPcP34wqkhPF7
S5bX5m1tbGiixu8XQS+O9h0bnGKD4Gotewk6P8AxJE6WA4vrjCwl0Zwlzdl0
bQ4IR8yISaNX37D8OG/BAaOUn1HL0a/lq0SyXTmQarZnnIwOvP+X9vEQDihe
a92ghNY1KLCVSeZAaHKRsjq6t1w9uILggHdzz089dIxlyiPfTxxou2uXZIS2
aFvTpvyDAz9jlMim6JwxCa2LOi4wtj4jhIF2Pis4St3nAtsjXE95oJeL/zz/
zc0FzL8EbvNHB6wfaLFIdYHE888MYtBaDxjC82UuIFne552B7jZo0XjU7gJz
b33OFaNp+6oF0itdQZsolOpAz7YZPSzXcwWbB7zIcXQWu7CZu98VDvrd7RfF
8y13LlX9wyVXKLKiS+qgOx+c/xD7yxXST9ltjkSXW8TCU/IJ4BEOYVnolKHs
Bx8NT4D7MvXWV2gX9XYB2e8E/Kg1Yojj/zhyf6tWwtQJiF0ckbyGrjffF/v8
P27QkTGpmI/OHWSJdOi5wfCWaZ1WNF8t6qM81w2OL8pQKZgH85nfQ++OuIHd
rF/vK3SnGWmiTMod/lq9+/k0uvzbaoduDXcY/IMWoYT5E6xK01N0d4cqntqK
ILRkZlJnSr87HD5m83oP5teajCPU9C4PaGUNNP7CvJujeaa8XPCAqtx5XWol
5nX/haUD8p5gTZq4zEMnqeR+3eTgCaS+tE1jaNV0ycj7bZ5Q8uDW0knM261p
Zd+yGk9C0IHmaJWXeH5MWqzfjp8ElYyay1z0XO9w6Yi0F2zp8/Aj0KUU8i1t
Ky+QDRTbbYv5b3KPvzu3zgs8SjaF367FvElViyt44Q0/LqwXob/G9ZP/LCjr
9oYnKqEhd9FlkcOvX//2hvRG6J5CryhrXZhY6wP7eN9VUt7g/5MVpyNp4wOL
6c8ml9QTYBO24eb2Oh+QoTyNmsX5lWcclVTe5gP6cYIy+0YCpBaEH9EGfEBE
NLq2FF3B/1p9SJQLHbajnmHvCdB0Tv/hvpMLyz5vFVL+QABph6Z9fD4X514+
MxjnqePPBFfFCi4cNbtF/wddXLCUn/GOCxPv+uTYbZiP6mMRBcPoY/JUs48E
tK3KL32t4gsKC5JtZJzX2ZNUpfk4X5DKC746iPPdPnPPoEMwD4Q3TthrYX+o
HxGJJv/NA6nO1pIq9C79KuO2FB64a35ScMT+QSndm2BdyQNqatZ85CAB0SJi
5rLveaDWU8LXxL4iYV49Xd/DA5dG5j+16OEmk/0WwnzY6zIpKoZ9h7Fmyby4
LB+UmuVj76EbGC8zqzfwQSOGqWeC/cj43sUjwTp8OPDjU1M/+vEgjbR7Fx90
nj46F459SnWzeM7Cfj6cTJvV1ML+FcevsX9+nA/+M129jeikSWA0e/BBd+P/
+9r/AKm/0s0=
         "]], LineBox[CompressedData["
1:eJwVjn0w1HkAh5VilF64rlKaFpOhrp2W1Wns+EiI5CV3dYrukPWywqVdu07O
LpdYL7W3uP257Lnu1J2XS1+73nZ/XM77NSymzJw5R2GdvI0oZ3Kd++OZ55/n
j8cqIjGIu9HAwMBlnf994bglazaHj8Ed2a+CZ2lESLu21yr5uKLRv8edonH6
fZ8YZjMfr6v82idHaew8cmb/oTU+Ourk3y/307h34azEPFUAj/DVZTcVjV13
TZk6qQBv2jRlBTU0ssae/JFfIsADzxOcP6toxF31Y5s0CbD3+X6PtHIa7Ax/
/bsVAaiAhIKuYhod1YF+s8nJyGx1aM9NofH3pvMWXUlCDI+3SVpBo4J33YmT
IUT31MUwVw4Nnk52rkYmxOoU64DGmcbMt705ihoh7FPEx+pZNOYcvFdj5oQ4
OixQN9rQWAxzGTbhicAu2LOiN6bxVmtV6hueggp/Zrhep8UOwRyjLyAVlW3S
DyK4WlS2PB/znf4S6QHufafKNTDvCg0JjpUgs0d5STbaBGmp4J4nJxO3bWMD
dzk2ofdG0FMDo5swFZos9coaseE7hnnN6yzwzi8zV142IIF598i+jmw0RnaO
uFxsQI+BSYBIK8VQT+knHq31CHezCZDJ8nCy3944klOPtpwNLqLLBThlIrEO
bqnD1twYhb3dHfw4Otjp4FqHfuMHkqWdMqSVibmf/q7GdtuRxBPbvkaGojKu
+WM1WD5vPprYJEcW8QvsnlBh0Tr6/txLObhrbosvMlQ4rOxbuzZZCGvVRsMw
SxUMdAW/BemKwFjUiZ7+Wgut0bH0EnUxViOHt7TzajE/0o3QX76BeqbskZdZ
LVrimxJSixU4zdgmYT8mCO611d8qUcCxZ+bDZy0EC0z5Z4VKBS5ls46Kmgms
F+ICq+8rYOFVNaDVEHyVdMDhrzoFeCtqY586Am+heNl9SAGu8gfT+EqCAbHX
jS17KRwmzD0vigh4Y2RptyWFiN1GaXmFBIbuB+NtGBSGh0IOHpcTsA1XLnPs
KCiHvCykdwiKb/6MBGcKyfIvRtm5BCFSU8OBYArXuFEPi8QES9Oi1JFQCv9u
ZT1zTyfI8514NR1G4ZEm33khjaDZtHncMJbCrcetD31TCRi3EzucUijYOWRG
bU4maJgfdnVPo/DuiWeMik9wLtC73l9CofrtofIr1wkyzKx+is6hMO+0Wdf6
OcG+pHwGP59CdLCeTkokqB34RyGWrf+drJ60TiA46xhlll9EoTPb+8zgVYJx
+UAORa33PRVTmXEE/wFENspr
         "]]},
       Annotation[#, 
        "Charting`Private`Tag$667060#1"]& ], {}}, {{}, {}, {}}}, {}, {}}, \
{{}, {{}, {}, 
     {RGBColor[1, 0, 0], PointSize[0.019444444444444445`], AbsoluteThickness[
      1.6], LineBox[CompressedData["
1:eJwdUXssFHAcPymvZoua9xRFFHENq6M+IqaaaqSH2/LK6LxLXlG6zjFx4Q73
cOdxkyJi1NXu9NMpwiotU1ulS0eRHmNX7NRy/fHdd9/PZ599vvt8HGLTwuJX
USiUHSuj27sWlWdao3lk9K6dxxkZF/z33OKiSC6JOP4hTsLm4T99rIoo1ceo
yrPVOHXT+5nv4UoSM2JwYDiuBg/KDX5ahFSQa1NPco/k1GLndIeT+iqHJG7V
HOxu42Oh82iSMLuM2EQsfTupL0TPxfkVpJRoRbTY+SIRMoN5vwyiSsi+uRfM
WV8xvMx8/HrD2OTxW3fqkkc9NG9fXzkfzCK3eVl6WlkD7t3IHXSlMYn+zMLY
asMmZGXYmqrcCwldYmm1u1KK5Jy8ZrfAfJJffAlWCc34bvrQU7Ath4ScO5Ag
qG9BulRPscY8k4ynuSxeprdClVHKUc+nESOqQ8HEcDtUdWbNvY8SSPh4h1Og
bRf6rlOz3R2iSK78RQ/DqAcNI5dDSEEoMXSwE+Wb3Acl0O7rpI8NrH9oPjNn
FPBM1RmEgfk5S8/8phzryg7OrvaKwbhLsQHPeuWO6X+1Pf4svhQ0Bdm7ymFk
KzntOpIO9iRv3+wbOUqKIl8pPmXCpzixi5KmgNFKukeXc9DTlGJONsnA0tEb
CvDSnSVwjO4Gc3KQL68pxKimcbpF3AmlpXP4GikTI4zkfqFxOyihLNMjd1jY
OE0N0ipvwf+/gA1ZiqKrbksLCmU6pATq0I/JG1Y1o29O4uc2Voon/OX1P/yk
oDj++XVBVQbvoellGWmE/wl6F5njwGQiYPN8XgP8B97dZeVXYL/Y0jd2QIIJ
1VruLWYlnku/tys+1OGSlpb+vKQK6ryAoVEvEewtGKELHC5KTYI1DLkAunas
qnlIFTIGmUl8nD701HCPqBovjQXizr21+Bv/Wx3TWAMzbRtt2KMGkkJnJbul
Fm4XZgKEtGr4iSLq29r56PRmc1rpPOi+Ge0WYKw8Ysq2got/qS5tJQ==
       
       "]]}}, {}, {}, {{}, {}}, {{}, {}}}},
  AspectRatio->NCache[GoldenRatio^(-1), 0.6180339887498948],
  Axes->{True, True},
  AxesLabel->{
    FormBox["\"genetic\\nmap\"", TraditionalForm], 
    FormBox[
    "\"\\!\\(\\*SubscriptBox[\\(F\\), \\(s\[VeryThinSpace]t\\)]\\)\"", 
     TraditionalForm]},
  AxesOrigin->{-0.02, 0},
  BaseStyle->{FontFamily -> "Times", FontSize -> 14},
  DisplayFunction->Identity,
  Frame->{{False, False}, {False, False}},
  FrameLabel->{{None, None}, {None, None}},
  FrameTicks->{{Automatic, 
     Charting`ScaledFrameTicks[{Identity, Identity}]}, {Automatic, 
     Charting`ScaledFrameTicks[{Identity, Identity}]}},
  GridLines->{None, None},
  GridLinesStyle->Directive[
    GrayLevel[0.5, 0.4]],
  ImagePadding->All,
  Method->{
   "DefaultBoundaryStyle" -> Automatic, "DefaultMeshStyle" -> 
    AbsolutePointSize[6], "ScalingFunctions" -> None, 
    "CoordinatesToolOptions" -> {"DisplayFunction" -> ({
        (Identity[#]& )[
         Part[#, 1]], 
        (Identity[#]& )[
         Part[#, 2]]}& ), "CopiedValueFunction" -> ({
        (Identity[#]& )[
         Part[#, 1]], 
        (Identity[#]& )[
         Part[#, 2]]}& )}},
  PlotRange->{{-0.02, 0.025}, {0, 0.12}},
  PlotRangeClipping->True,
  PlotRangePadding->{{0, 0}, {0, 0}},
  Ticks->{{{-0.02, 
      FormBox[
       RowBox[{"-", "0.02`"}], TraditionalForm]}, {-0.01, 
      FormBox[
       RowBox[{"-", "0.01`"}], TraditionalForm]}, {0, 
      FormBox["0", TraditionalForm]}, {0.01, 
      FormBox["0.01`", TraditionalForm]}, {0.02, 
      FormBox["0.02`", TraditionalForm]}}, {{0, 
      FormBox["0", TraditionalForm]}, {0.05, 
      FormBox["0.05`", TraditionalForm]}, {0.1, 
      FormBox["0.1`", TraditionalForm]}}}]], "Output",
 CellChangeTimes->{
  3.7068615178681183`*^9, 3.706862490022254*^9, {3.706862533888617*^9, 
   3.706862558034952*^9}, 3.7068627412811317`*^9, 
   3.706863011883939*^9},ExpressionUUID->"67c0410d-7265-438d-98be-\
39bb3477ed61"]
}, Open  ]],

Cell[TextData[{
 "Figure S2.4. Comparison between the effects of a barrier on ",
 Cell[BoxData[
  FormBox[
   SubscriptBox["F", 
    RowBox[{"s", "\[VeryThinSpace]", "t"}]], TraditionalForm]],ExpressionUUID->
  "48df1ca9-12fe-4b3b-9b39-fa94ad479d2d"],
 " between two demes (blue), and immediately on either side of a barrier in \
one dimension (red). Two loci, each under selection ",
 Cell[BoxData[
  FormBox[
   RowBox[{"s", "=", "0.05"}], TraditionalForm]],ExpressionUUID->
  "a0093483-4017-411b-849b-a09a564d37d4"],
 ", and r=0.5cM apart, are assumed. For one dimension, values are for 200 \
demes, each of 150 diploid individuals, with a reduction in gene flow between \
demes 100, 101; results are shown at 2000 generations.  For flow between two \
demes (blue), ",
 Cell[BoxData[
  FormBox[
   RowBox[{
    RowBox[{
     SubscriptBox["N", "e"], "m"}], "=", "6.4"}], TraditionalForm]],
  ExpressionUUID->"285ae79f-1966-494e-97c4-8d4f282eb516"],
 ", and ",
 Cell[BoxData[
  FormBox[
   RowBox[{"T", "=", 
    RowBox[{"0.5", 
     SubscriptBox["N", "e"]}]}], TraditionalForm]],ExpressionUUID->
  "c05bfc9a-10e3-4162-ac64-30113657e5df"],
 ". Here, ",
 Cell[BoxData[
  FormBox[
   SubscriptBox["F", 
    RowBox[{"s", "\[VeryThinSpace]", "t"}]], TraditionalForm]],ExpressionUUID->
  "d13613b4-c81c-4150-946c-72d0a0f27dfa"],
 " is calculated by comparing the probability of coalescence more recently \
than 2000 generations, between two genes on different sides of the barrier, \
",
 Cell[BoxData[
  FormBox[
   RowBox[{
    SubscriptBox["P", "b"], ",", " ", 
    RowBox[{"with", " ", "that", " "}]}], TraditionalForm]],ExpressionUUID->
  "697ef9ae-716f-40ba-848c-da4ce807d493"],
 "between two genes from within the same location, ",
 Cell[BoxData[
  FormBox[
   SubscriptBox["P", "w"], TraditionalForm]],ExpressionUUID->
  "c9841de1-1724-48d2-bbfa-8f45903c3bc4"],
 ".  Assuming that lineages that do not coalesce in this recent interval \
share ancestry much further back, ",
 Cell[BoxData[
  FormBox[
   RowBox[{
    SubscriptBox["F", 
     RowBox[{"s", "\[VeryThinSpace]", "t"}]], "=", 
    FractionBox[
     RowBox[{
      SubscriptBox["P", "w"], "-", 
      SubscriptBox["P", "b"]}], 
     RowBox[{
      SubscriptBox["P", "w"], "+", 
      SubscriptBox["P", "b"]}]]}], TraditionalForm]],ExpressionUUID->
  "a4194f0b-3f50-405e-9c9b-e05ba9bd0bbd"],
 ".  The probability of coalescence before time ",
 Cell[BoxData[
  FormBox["t", TraditionalForm]],ExpressionUUID->
  "c27a12cf-efd9-469c-aafd-efdb0e40f0e6"],
 " between genes in demes ",
 Cell[BoxData[
  FormBox[
   RowBox[{"i", ",", " ", "j"}], TraditionalForm]],ExpressionUUID->
  "c9f3ebac-ec37-4b0f-9527-da62d03024d6"],
 ", ",
 Cell[BoxData[
  FormBox[
   SubscriptBox["P", 
    RowBox[{"t", ",", "i", ",", "j"}]], TraditionalForm]],ExpressionUUID->
  "5aeec0ae-5bc6-4e85-a569-842a4e780e99"],
 ", is calculated from the recursion ",
 Cell[BoxData[
  FormBox[
   RowBox[{
    SubscriptBox["P", 
     RowBox[{"t", "+", "1"}]], "=", " ", 
    RowBox[{
     FractionBox["\[ScriptCapitalI]", 
      RowBox[{"2", "N"}]], " ", "+", " ", 
     RowBox[{
      RowBox[{"(", 
       RowBox[{"1", " ", "-", " ", 
        FractionBox["\[ScriptCapitalI]", 
         RowBox[{"2", "N"}]]}], ")"}], " ", 
      RowBox[{"M", ".", 
       SubscriptBox["P", "t"], ".", 
       SuperscriptBox["M", "T"]}]}]}]}], TraditionalForm]],ExpressionUUID->
  "18e23e89-53d4-449b-a04a-e04ad61472c6"],
 ", where \[ScriptCapitalI] is the identity matrix, and ",
 Cell[BoxData[
  FormBox["M", TraditionalForm]],ExpressionUUID->
  "fbc2cb2d-e8c7-4cbf-8031-b765ac15680f"],
 " the migration matrix, which includes the effects of the barrier.  (From \
Tavares et al., 2018, Supplementary text 5.4, Fig. S16)."
}], "Text",
 CellChangeTimes->{{3.70686267589181*^9, 3.7068627207529507`*^9}, {
   3.706863900726184*^9, 3.706864047736988*^9}, {3.706864343867775*^9, 
   3.706864419070722*^9}, {3.706930470071048*^9, 3.706930556595587*^9}, {
   3.706930590660919*^9, 3.706930591740402*^9}, {3.7069309108998547`*^9, 
   3.706931116520451*^9}, {3.7069313473762827`*^9, 3.706931619041944*^9}, {
   3.831794621176186*^9, 3.831794621328589*^9}, 3.831794998754624*^9, {
   3.831807225825622*^9, 3.831807249164942*^9}, {3.831807361386895*^9, 
   3.831807524488483*^9}, {3.842833794961515*^9, 3.842833795613556*^9}, {
   3.842834007611679*^9, 3.8428340385202513`*^9}, {3.842834150161808*^9, 
   3.842834186112194*^9}, 3.8428344134213533`*^9, 3.842867422745447*^9, 
   3.844049303851054*^9},ExpressionUUID->"11b9fd09-b025-4098-9cb5-\
f3e3fa45a89a"]
}, Open  ]]
}, Open  ]],

Cell[CellGroupData[{

Cell["References", "Section",
 CellChangeTimes->{{3.811932375553912*^9, 
  3.811932376884491*^9}},ExpressionUUID->"b6786d2e-610a-4944-9bac-\
56b6ed616588"],

Cell[TextData[{
 "Aeschbacher S., Selby J. P., Willis J. H., Coop G., 2016 Population-genomic \
inference of the strength and timing of selection against gene flow. ",
 StyleBox["Proc. Natl. Acad. Sci. U. S. A",
  FontSlant->"Italic"],
 " 114: 7081-7086.\nBarton N. H., 1986 The effects of linkage and \
density-dependent regulation on gene flow. ",
 StyleBox["Heredity",
  FontSlant->"Italic"],
 " 57: 415\[Dash]426.\nBarton N. H., 2008 The effect of a barrier to gene \
flow on patterns of geographic variation. Genetics Research 90: \
139\[Dash]149.\nBarton N. H., Bengtsson B. O., 1986 The barrier to genetic \
exchange between hybridising populations. ",
 StyleBox["Heredity",
  FontSlant->"Italic"],
 " 57: 357\[Dash]376.\nBarton N. H., Etheridge A. M., 2011 The relation \
between reproductive value and genetic contribution. ",
 StyleBox["Genetics",
  FontSlant->"Italic"],
 " 188: 953\[Dash]973.\nBarton N. H., Shpak M., 2000 The effects of epistasis \
on the structure of hybrid zones. ",
 StyleBox["Genet. Res.",
  FontSlant->"Italic"],
 " 75: 179\[Dash]198.\nBengtsson B. O., 1985 The flow of genes through a \
genetic barrier. In:Greenwood JJ, Harvey PH, Slatkin M (Eds.), ",
 StyleBox["Evolution: Essays in honour of John Maynard Smith ",
  FontSlant->"Italic"],
 "Cambridge University Press, Cambridge, pp. 31\[Dash]42.",
 StyleBox["\n",
  FontSlant->"Italic"],
 "Berry R. J., Triggs G. S., Bauchau V., Jones C. S., Scriven P., 1990 Gene \
flow and hybridization following introduction of ",
 StyleBox["Mus domesticus",
  FontSlant->"Italic"],
 " into an established population. ",
 StyleBox["Biol. J. Linn. Soc. ",
  FontSlant->"Italic"],
 "41: 279\[Dash]283.\nCharlesworth B., 1994 ",
 StyleBox["Evolution in age-structured populations",
  FontSlant->"Italic"],
 ". Cambridge Univ. Press.",
 StyleBox["\n",
  FontSlant->"Italic"],
 "Charlesworth D., Charlesworth B., Morgan M. T., 1995 The pattern of neutral \
molecular variation under the background selection model. ",
 StyleBox["Genetics",
  FontSlant->"Italic"],
 " 141: 1619\[Dash]1632.\nCoyne J. A., Orr H. A., 1989 Patterns of speciation \
in Drosophila. ",
 StyleBox["Evolution",
  FontSlant->"Italic"],
 " 43: 362\[Dash]381.\nCoyne J. A., Orr H. A., 2004 ",
 StyleBox["Speciation",
  FontSlant->"Italic"],
 ". Sinauer Press, Sunderland, Massachussetts.\nFisher R. A., 1930 ",
 StyleBox["The genetical theory of natural selection",
  FontSlant->"Italic"],
 ". Oxford University Press, Oxford.\nFisher R. A., 1937 The wave of advance \
of advantageous genes. ",
 StyleBox["Ann. Eugenics",
  FontSlant->"Italic"],
 " 7: 355\[Dash]369.\nHarris K., Nielsen R., 2016 The Genetic Cost of \
Neanderthal Introgression. Genetics 203: 881\[Dash]891.\nHudson R. R., Kaplan \
N. L., 1995 The coalescent process and backgrond selection. ",
 StyleBox["Philosophical Transactions of the Royal Society (London) B",
  FontSlant->"Italic"],
 " 349: 19\[Dash]23.\nJuric I., Aeschbacher S., Coop G., 2018 The strength of \
selection against Neanderthal introgression. PLOS Genetics: 1\[Dash]63.\n\
Kruuk L. E. B., Baird S. J. E., Gale K. S., Barton N. H., 1999 A comparison \
of multilocus clines maintained by environmental adapatation or by selection \
against hybrids. ",
 StyleBox["Genetics",
  FontSlant->"Italic"],
 " 153: 1959\[Dash]1971.\nNagylaki T., 1976 Clines with variable migration. \
",
 StyleBox["Genetics",
  FontSlant->"Italic"],
 " 83: 867\[Dash]886.\nNagylaki T., Keenan P. T., Dupont T. F., 1993 The \
influence of spatial inhomogeneities on neutral models of geographical \
variation III Migration across a geographical barrier. ",
 StyleBox["Theor. Pop.Biol.",
  FontSlant->"Italic"],
 " 43: 217\[Dash]249.\nNavarro A., Barton N. H., 2003 Accumulating \
postzygotic isolation genes in parapatry: a new twist on chromosomal \
speciation. Evolution 57: 447\[Dash]459.\nNoor M. A. F., Grams K. L., \
Bertucci L. A., Reiland J., 2001 Chromosomal inversions and the reproductive \
isolation of species. ",
 StyleBox["Proc. Natl. Acad. Sci. U. S. A.",
  FontSlant->"Italic"],
 " 98: 12084\[Dash]12088.\nPetr M., P\[ADoubleDot]\[ADoubleDot]bo S., Kelso \
J., Vernot B., 2019 Limits of long-term selection against Neandertal \
introgression. Proc. Natl. Acad. Sci. U. S. A. 116: 1639\[Dash]1644.\nPialek \
J., Barton N. H., 1997 The spread of  an advantageous allele across a \
barrier: the effects of random drift and selection against heterozygotes. ",
 StyleBox["Genetics",
  FontSlant->"Italic"],
 " 145: 493\[Dash]504.\nPinho C., Hey J., 2010 Divergence with gene flow: \
Models and data. ",
 StyleBox["Annu. Rev. Ecol. Evol. Syst.",
  FontSlant->"Italic"],
 " 41: 215\[Dash]230.\nRieseberg L. H., Linder C. R., Seiler G. J., 1995 \
Chromosomal and genic barriers to introgression in Helianthus. ",
 StyleBox["Genetics",
  FontSlant->"Italic"],
 " 141: 1163\[Dash]1171.\nRingbauer H., Kolesnikov A., Field D. L., Barton N. \
H., 2018 Estimating barriers to gene flow from distorted \
isolation-by-distance patterns. ",
 StyleBox["Genetics",
  FontSlant->"Italic"],
 " 208: 1231\[Dash]1245.\nSlatkin M., 1973 Gene flow and selection in a \
cline. ",
 StyleBox["Genetics",
  FontSlant->"Italic"],
 " 75: 733\[Dash]756.\nSobel J. M., Chen G. F., 2014 Unification of methods \
for estimating the strength of reproductive isolation. ",
 StyleBox["Evolution",
  FontSlant->"Italic"],
 " 68: 1511\[Dash]1522.\nSzymura J. M., Barton N. H., 1991 The genetic \
structure of the hybrid zone between the fire-bellied toads ",
 StyleBox["Bombina bombina",
  FontSlant->"Italic"],
 " and",
 StyleBox[" B. variegata",
  FontSlant->"Italic"],
 ": comparisons between transects and between loci. ",
 StyleBox["Evolution",
  FontSlant->"Italic"],
 " 45: 237\[Dash]261.\nTavares H., Whibley A., Field D. L., Bradley D., \
Couchman M., Copsey L., Elleouet J., Burrus M., Andalo C., Li M., Li Q., Xue \
Y., Rebocho A. B., Barton N. H., Coen E., 2018 Selection and gene flow shape \
genomic islands that control floral guides. ",
 StyleBox["Proc. Natl. Acad. Sci. U. S. A. ",
  FontSlant->"Italic"],
 "115: 11006\[Dash]11011.\nWakeley J., 2008 ",
 StyleBox["Coalescent theory: an introduction",
  FontSlant->"Italic"],
 ". Roberts and Company, Englewood, Colorado.\nWhitlock M. C., McCauley D. \
E., McCaskill J. S., 1999 Indirect measures of gene flow and migration: \
Fst!=1/(4Nm+1). Heredity 82: 117\[Dash]125.\nWright S., 1943 Isolation by \
distance. ",
 StyleBox["Genetics",
  FontSlant->"Italic"],
 " 28: 114\[Dash]138.\nWu C.-I., 2001 The genic view of the process of \
speciation. Journal of Evolutionary Biology 14: 851\[Dash]865."
}], "Text",
 CellChangeTimes->{{3.81193653879803*^9, 3.811936540484007*^9}, 
   3.8119367906626587`*^9, 3.811936828538327*^9, {3.811937147597486*^9, 
   3.81193714794694*^9}, {3.811937387538308*^9, 3.81193740607672*^9}, {
   3.8119379873812943`*^9, 3.811937996783908*^9}, {3.811938053738977*^9, 
   3.811938053836738*^9}, {3.811940197281745*^9, 3.8119401983989773`*^9}, {
   3.811940252710246*^9, 3.811940295767683*^9}, {3.811940367912129*^9, 
   3.811940368303597*^9}, {3.811940436775249*^9, 3.811940518165316*^9}, {
   3.811940594108639*^9, 3.8119406008789263`*^9}, {3.811940860081876*^9, 
   3.811940862133078*^9}, {3.8119409184670153`*^9, 3.8119409186654997`*^9}, {
   3.8119410290114307`*^9, 3.811941047109354*^9}, {3.811941351202971*^9, 
   3.8119413513412867`*^9}, {3.81194156204296*^9, 3.8119415622855797`*^9}, {
   3.811941640014999*^9, 3.811941640287993*^9}, {3.8119437967532377`*^9, 
   3.8119438066000233`*^9}, {3.811943930407069*^9, 3.811943930640089*^9}, {
   3.829272386329947*^9, 3.829272401933875*^9}, {3.829272648845684*^9, 
   3.829272673671569*^9}, {3.829276054037528*^9, 3.829276083191763*^9}, {
   3.829276383903838*^9, 3.829276384207757*^9}, {3.831772513275173*^9, 
   3.831772516239253*^9}, {3.8318082127538567`*^9, 3.83180821302388*^9}, {
   3.831808535860199*^9, 3.831808536077304*^9}, {3.831808741450495*^9, 
   3.831808746841151*^9}, {3.8327393906456842`*^9, 3.832739393108512*^9}, {
   3.832739426148193*^9, 3.832739438095647*^9}, {3.832739587422817*^9, 
   3.8327396050801153`*^9}, {3.8428673864498672`*^9, 
   3.842867387111452*^9}},ExpressionUUID->"500c02fb-ab6f-41c6-9159-\
78c5c43ccfd8"]
}, Open  ]],

Cell[CellGroupData[{

Cell["Definitions", "Section",
 CellChangeTimes->{{3.842762491286669*^9, 
  3.842762492951857*^9}},ExpressionUUID->"2e1fbb85-4c22-41e3-ba71-\
6511b444567f"],

Cell[CellGroupData[{

Cell["dist", "Subsubsection",
 CellChangeTimes->{{3.8427625280421667`*^9, 
  3.842762528543478*^9}},ExpressionUUID->"ef5facba-4e99-4cd0-a84b-\
8a9e1659f4fe"],

Cell[BoxData[{
 RowBox[{
  RowBox[{
   RowBox[{"dist", "::", "usage"}], "=", 
   "\"\<dist[t,n,s] stores the distribution of # heterozygous loci, out of n, \
with multiplicative selection (1-s\!\(\*SuperscriptBox[\()\), \(j\)]\)\>\""}],
   ";"}], "\[IndentingNewLine]", 
 RowBox[{
  RowBox[{
   RowBox[{"dist", "[", 
    RowBox[{"j_", ",", "0", ",", "n_", ",", "s_"}], "]"}], ":=", 
   RowBox[{"If", "[", 
    RowBox[{
     RowBox[{"j", "==", "n"}], ",", "1", ",", "0"}], "]"}]}], 
  ";"}], "\[IndentingNewLine]", 
 RowBox[{
  RowBox[{
   RowBox[{"dist", "[", 
    RowBox[{"j_", ",", "t_", ",", "n_", ",", "s_"}], "]"}], ":=", 
   RowBox[{
    SuperscriptBox[
     RowBox[{"(", 
      RowBox[{"1", "-", "s"}], ")"}], "j"], 
    RowBox[{
     SubsuperscriptBox["\[Sum]", 
      RowBox[{"k", "=", "0"}], "n"], 
     RowBox[{
      RowBox[{"Binomial", "[", 
       RowBox[{"k", ",", "j"}], "]"}], 
      SuperscriptBox["2", 
       RowBox[{"-", "k"}]], 
      RowBox[{"dist", "[", 
       RowBox[{"k", ",", 
        RowBox[{"t", "-", "1"}], ",", "n", ",", "s"}], "]"}]}]}]}]}], 
  ";"}], "\n", 
 RowBox[{
  RowBox[{
   RowBox[{"dist", "[", 
    RowBox[{"0", ",", "n_Integer", ",", "s_"}], "]"}], ":=", 
   RowBox[{"Append", "[", 
    RowBox[{
     RowBox[{"ConstantArray", "[", 
      RowBox[{"0", ",", "n"}], "]"}], ",", "1"}], "]"}]}], 
  ";"}], "\[IndentingNewLine]", 
 RowBox[{
  RowBox[{
   RowBox[{"dist", "[", 
    RowBox[{"t_", ",", "n_Integer", ",", "s_"}], "]"}], ":=", 
   RowBox[{
    RowBox[{"dist", "[", 
     RowBox[{"t", ",", "n", ",", "s"}], "]"}], "=", 
    RowBox[{"Table", "[", 
     RowBox[{
      RowBox[{
       SuperscriptBox[
        RowBox[{"(", 
         RowBox[{"1", "-", "s"}], ")"}], "j"], 
       RowBox[{
        SubsuperscriptBox["\[Sum]", 
         RowBox[{"k", "=", "0"}], "n"], 
        RowBox[{
         RowBox[{"Binomial", "[", 
          RowBox[{"k", ",", "j"}], "]"}], 
         SuperscriptBox["2", 
          RowBox[{"-", "k"}]], 
         RowBox[{
          RowBox[{"dist", "[", 
           RowBox[{
            RowBox[{"t", "-", "1"}], ",", "n", ",", "s"}], "]"}], 
          "\[LeftDoubleBracket]", 
          RowBox[{"k", "+", "1"}], "\[RightDoubleBracket]"}]}]}]}], ",", 
      RowBox[{"{", 
       RowBox[{"j", ",", "0", ",", "n"}], "}"}]}], "]"}]}]}], ";"}]}], "Input",\

 InitializationCell->True,
 CellChangeTimes->{{3.8385167788824463`*^9, 3.838516888398315*^9}, {
  3.838517326702474*^9, 3.83851733257726*^9}, {3.838517390311297*^9, 
  3.838517396630657*^9}, {3.838517458509906*^9, 3.8385174586774406`*^9}, {
  3.842762500159914*^9, 3.84276252583955*^9}, {3.842762791893955*^9, 
  3.842762801251842*^9}, {3.842762845413102*^9, 3.8427628610492783`*^9}},
 CellLabel->
  "In[294]:=",ExpressionUUID->"89484311-4c53-48dc-8ee8-19789d339d5f"]
}, Closed]],

Cell[CellGroupData[{

Cell["bs", "Subsubsection",
 CellChangeTimes->{{3.8427634780940113`*^9, 
  3.84276347830984*^9}},ExpressionUUID->"c55fbe1f-b45b-4f4b-9365-\
77b8802f5103"],

Cell[BoxData[
 RowBox[{
  RowBox[{"bs", "=", 
   RowBox[{"{", 
    RowBox[{
     RowBox[{"FontSize", "->", "14"}], ",", 
     RowBox[{"FontFamily", "->", "\"\<Times\>\""}]}], "}"}]}], ";"}]], "Input",\

 InitializationCell->True,
 CellChangeTimes->{{3.8427634819097443`*^9, 3.8427635004439163`*^9}},
 CellLabel->
  "In[299]:=",ExpressionUUID->"87284ab3-db58-44de-94de-970167d7423f"]
}, Closed]],

Cell[CellGroupData[{

Cell["uIntro", "Subsubsection",
 CellChangeTimes->{
  3.842831820760169*^9},ExpressionUUID->"8ea08e0c-f56e-49dc-9f3d-\
ad820102d4dc"],

Cell[BoxData[{
 RowBox[{
  RowBox[{
   RowBox[{"uIntro", "::", "usage"}], "=", 
   "\"\<uIntro[t,s/m] gives the increase of an allele with advantage s, \
ggiven introgression at rate m. Time is scaled relative to m.\>\""}], 
  ";"}], "\[IndentingNewLine]", 
 RowBox[{
  RowBox[{
   RowBox[{"uIntro", "[", 
    RowBox[{"t_", ",", "sm_"}], "]"}], ":=", 
   RowBox[{
    RowBox[{"(", 
     RowBox[{"1", "-", 
      RowBox[{"Exp", "[", 
       RowBox[{
        RowBox[{"-", 
         RowBox[{"(", 
          RowBox[{"1", "+", "sm"}], ")"}]}], "t"}], "]"}]}], ")"}], "/", 
    RowBox[{"(", 
     RowBox[{"1", "+", 
      RowBox[{"sm", " ", 
       RowBox[{"Exp", "[", 
        RowBox[{
         RowBox[{"-", 
          RowBox[{"(", 
           RowBox[{"1", "+", "sm"}], ")"}]}], "t"}], "]"}]}]}], ")"}]}]}], 
  ";"}]}], "Input",
 InitializationCell->True,
 CellChangeTimes->{{3.842831737016114*^9, 3.842831905121516*^9}},
 CellLabel->
  "In[300]:=",ExpressionUUID->"db2220df-95ff-4cd2-a9de-7bb397e5d467"]
}, Closed]],

Cell[CellGroupData[{

Cell["effM, effMapp", "Subsubsection",
 CellChangeTimes->{
  3.83086177019866*^9, {3.842874229272785*^9, 
   3.8428742333536463`*^9}},ExpressionUUID->"f8bdd0fd-df80-4652-84ba-\
ff6914394426"],

Cell[BoxData[{
 RowBox[{
  RowBox[{
   RowBox[{"effM", "::", "usage"}], "=", 
   "\"\<effM[\[Alpha],\[Theta],{J,K}] gives the reduction in effective \
migration rate, for a locus inbetween J selected loci on the left, and K on \
the right; it is a fraction 0<\[Alpha]<1 from the nearest selected locus to \
the left, and \[Theta] gives the ratio of selection to recombiation. effM[\
\[Alpha],\[Theta],J] gives the effect of the loci to the left. \>\""}], 
  ";"}], "\[IndentingNewLine]", 
 RowBox[{
  RowBox[{
   RowBox[{"effM", "[", 
    RowBox[{"\[Alpha]_", ",", "\[Theta]_", ",", 
     RowBox[{"{", 
      RowBox[{"J_Integer", ",", "K_Integer"}], "}"}]}], "]"}], ":=", 
   RowBox[{
    RowBox[{"effM", "[", 
     RowBox[{"\[Alpha]", ",", "\[Theta]", ",", "J"}], "]"}], 
    RowBox[{"effM", "[", 
     RowBox[{
      RowBox[{"1", "-", "\[Alpha]"}], ",", "\[Theta]", ",", "K"}], "]"}]}]}], 
  ";"}], "\[IndentingNewLine]", 
 RowBox[{
  RowBox[{
   RowBox[{"effM", "[", 
    RowBox[{"\[Alpha]_", ",", "\[Theta]_", ",", "J_Integer"}], "]"}], ":=", 
   FractionBox[
    RowBox[{"\[Alpha]", " ", 
     RowBox[{"Pochhammer", "[", 
      RowBox[{
       RowBox[{"1", "+", 
        FractionBox["\[Alpha]", 
         RowBox[{"1", "+", "\[Theta]"}]]}], ",", 
       RowBox[{"J", "-", "1"}]}], "]"}]}], 
    RowBox[{
     RowBox[{"(", 
      RowBox[{"\[Alpha]", "+", "\[Theta]"}], ")"}], " ", 
     RowBox[{"Pochhammer", "[", 
      RowBox[{
       FractionBox[
        RowBox[{"1", "+", "\[Alpha]", "+", 
         RowBox[{"2", " ", "\[Theta]"}]}], 
        RowBox[{"1", "+", "\[Theta]"}]], ",", 
       RowBox[{"J", "-", "1"}]}], "]"}]}]]}], ";"}]}], "Input",
 InitializationCell->True,
 CellChangeTimes->{{3.830861683314754*^9, 3.830861914327408*^9}, 
   3.8308620130441647`*^9},
 CellLabel->
  "In[302]:=",ExpressionUUID->"2fd02c72-8e3b-4630-a3ab-047fa33af427"],

Cell[BoxData[
 RowBox[{
  RowBox[{
   RowBox[{"effMapp", "[", 
    RowBox[{"\[Alpha]_", ",", "\[Theta]_", ",", "J_"}], "]"}], ":=", 
   RowBox[{
    RowBox[{"Log", "[", 
     FractionBox["\[Alpha]", 
      RowBox[{"\[Alpha]", "+", "\[Theta]"}]], "]"}], "+", 
    RowBox[{
     RowBox[{"(", 
      RowBox[{
       FractionBox[
        RowBox[{"1", "+", "\[Theta]", "+", "\[Alpha]"}], 
        RowBox[{"1", "+", "\[Theta]"}]], "+", "J", "-", 
       FractionBox["1", "2"]}], ")"}], 
     RowBox[{"Log", "[", 
      RowBox[{
       FractionBox[
        RowBox[{"1", "+", "\[Theta]", "+", "\[Alpha]"}], 
        RowBox[{"1", "+", "\[Theta]"}]], "+", "J"}], "]"}]}], "-", 
    RowBox[{
     RowBox[{"(", 
      RowBox[{
       FractionBox[
        RowBox[{"1", "+", "\[Theta]", "+", "\[Alpha]"}], 
        RowBox[{"1", "+", "\[Theta]"}]], "-", 
       FractionBox["1", "2"]}], ")"}], 
     RowBox[{"Log", "[", 
      FractionBox[
       RowBox[{"1", "+", "\[Theta]", "+", "\[Alpha]"}], 
       RowBox[{"1", "+", "\[Theta]"}]], "]"}]}], "-", 
    RowBox[{
     RowBox[{"(", 
      RowBox[{
       FractionBox[
        RowBox[{"1", "+", "\[Alpha]", "+", 
         RowBox[{"2", " ", "\[Theta]"}]}], 
        RowBox[{"1", "+", "\[Theta]"}]], "+", "J", "-", 
       FractionBox["1", "2"]}], ")"}], 
     RowBox[{"Log", "[", 
      RowBox[{
       FractionBox[
        RowBox[{"1", "+", "\[Alpha]", "+", 
         RowBox[{"2", " ", "\[Theta]"}]}], 
        RowBox[{"1", "+", "\[Theta]"}]], "+", "J"}], "]"}]}], "+", 
    RowBox[{
     RowBox[{"(", 
      RowBox[{
       FractionBox[
        RowBox[{"1", "+", "\[Alpha]", "+", 
         RowBox[{"2", " ", "\[Theta]"}]}], 
        RowBox[{"1", "+", "\[Theta]"}]], "-", 
       FractionBox["1", "2"]}], ")"}], 
     RowBox[{"Log", "[", 
      FractionBox[
       RowBox[{"1", "+", "\[Alpha]", "+", 
        RowBox[{"2", " ", "\[Theta]"}]}], 
       RowBox[{"1", "+", "\[Theta]"}]], "]"}]}]}]}], ";"}]], "Input",
 InitializationCell->True,
 CellChangeTimes->{{3.84287128011887*^9, 3.842871430245068*^9}, {
  3.8428714612239857`*^9, 3.842871464162057*^9}, {3.842871505262766*^9, 
  3.8428715210644913`*^9}, {3.842871754525066*^9, 3.842871758355809*^9}, {
  3.842871833323318*^9, 3.8428718384625998`*^9}},
 CellLabel->
  "In[305]:=",ExpressionUUID->"bb6bea96-a728-4589-82cf-4d53299ad267"]
}, Closed]],

Cell[CellGroupData[{

Cell["Deriving the large n limit", "Subsubsection",
 CellChangeTimes->{{3.842874199482342*^9, 
  3.84287421268157*^9}},ExpressionUUID->"62386064-6be6-45e4-842c-\
d98989baeb7e"],

Cell[TextData[{
 "Stirling\[CloseCurlyQuote]s formula:   log[\[CapitalGamma][n]] =  ",
 Cell[BoxData[
  FormBox[
   RowBox[{
    RowBox[{
     RowBox[{"(", 
      RowBox[{"n", "-", 
       FractionBox["1", "2"]}], ")"}], 
     RowBox[{"log", "[", "n", "]"}]}], "-", "n", "+", 
    RowBox[{"log", "[", 
     SqrtBox[
      RowBox[{"2", "\[Pi]", " "}]], "]"}]}], TraditionalForm]],
  FormatType->TraditionalForm,ExpressionUUID->
  "4e2568ce-d7a2-4c07-bdc8-37ee74a29018"],
 "\n",
 Cell[BoxData[
  FormBox[
   RowBox[{"log", "[", 
    SubscriptBox["a", "n"]}], TraditionalForm]],
  FormatType->TraditionalForm,ExpressionUUID->
  "6a5597b7-d3c3-4bc4-af27-66dc89054c19"],
 "] =  ",
 Cell[BoxData[
  FormBox[
   RowBox[{
    RowBox[{
     RowBox[{"(", 
      RowBox[{"a", "+", "n", "-", 
       FractionBox["1", "2"]}], ")"}], 
     RowBox[{"log", "[", 
      RowBox[{"a", "+", "n"}], "]"}]}], "-", 
    RowBox[{
     RowBox[{"(", 
      RowBox[{"a", "-", 
       FractionBox["1", "2"]}], ")"}], 
     RowBox[{"log", "[", "a", "]"}]}], "-", "n"}], TraditionalForm]],
  FormatType->TraditionalForm,ExpressionUUID->
  "b0913854-4707-4f7d-baee-f06e08238bb8"]
}], "Text",
 CellChangeTimes->{{3.842869798947962*^9, 3.8428698025903597`*^9}, {
  3.8428698547030907`*^9, 3.8428698783981752`*^9}, {3.842869980208803*^9, 
  3.842870010158052*^9}, {3.842870151514323*^9, 3.842870180729005*^9}, {
  3.842871555897438*^9, 3.8428715589801064`*^9}, {3.842871673818061*^9, 
  3.842871737835125*^9}},ExpressionUUID->"45235c8f-a29e-4953-9a37-\
a54c4f2bd11b"],

Cell[CellGroupData[{

Cell[BoxData[
 RowBox[{"{", 
  RowBox[{
   RowBox[{"Log", "[", 
    RowBox[{"effM", "[", 
     RowBox[{"0.3", ",", "1.2", ",", "20"}], "]"}], "]"}], ",", 
   RowBox[{"effMapp", "[", 
    RowBox[{"0.3", ",", "1.2", ",", "20"}], "]"}]}], "}"}]], "Input",
 CellChangeTimes->{{3.842871433008741*^9, 3.84287147332902*^9}, {
  3.842871527991982*^9, 3.8428715294071712`*^9}},
 CellLabel->
  "In[280]:=",ExpressionUUID->"07d3087f-4661-4a46-8615-428f6da62e8e"],

Cell[BoxData[
 RowBox[{"{", 
  RowBox[{
   RowBox[{"-", "3.2761480524175117`"}], ",", 
   RowBox[{"-", "3.280260568648309`"}]}], "}"}]], "Output",
 CellChangeTimes->{{3.8428714513287582`*^9, 3.842871480348771*^9}, {
   3.842871524469335*^9, 3.842871530015916*^9}, 3.84287177233591*^9},
 CellLabel->
  "Out[280]=",ExpressionUUID->"b266f7ca-260b-4354-9da5-16d652fc2b06"]
}, Open  ]],

Cell["If we now take the limit of large J:", "Text",
 CellChangeTimes->{{3.84287178522567*^9, 
  3.842871794343237*^9}},ExpressionUUID->"161a6974-a92a-4c19-8dc4-\
bfdde9f87fcb"],

Cell[CellGroupData[{

Cell[BoxData[
 RowBox[{"Series", "[", 
  RowBox[{
   RowBox[{"effMapp", "[", 
    RowBox[{"\[Alpha]", ",", "\[Theta]", ",", "J"}], "]"}], ",", 
   RowBox[{"{", 
    RowBox[{"J", ",", "\[Infinity]", ",", "1"}], "}"}]}], "]"}]], "Input",
 CellLabel->
  "In[287]:=",ExpressionUUID->"b7d88c2f-58af-4f17-a079-5aaeefdebbf5"],

Cell[BoxData[
 InterpretationBox[
  RowBox[{
   RowBox[{
    FractionBox["1", 
     RowBox[{"2", " ", 
      RowBox[{"(", 
       RowBox[{"1", "+", "\[Theta]"}], ")"}]}]], 
    RowBox[{"(", 
     RowBox[{
      RowBox[{
       RowBox[{"-", "2"}], " ", "\[Theta]"}], "-", 
      RowBox[{"2", " ", "\[Theta]", " ", 
       RowBox[{"Log", "[", "J", "]"}]}], "+", 
      RowBox[{"2", " ", 
       RowBox[{"Log", "[", 
        FractionBox["\[Alpha]", 
         RowBox[{"\[Alpha]", "+", "\[Theta]"}]], "]"}]}], "+", 
      RowBox[{"2", " ", "\[Theta]", " ", 
       RowBox[{"Log", "[", 
        FractionBox["\[Alpha]", 
         RowBox[{"\[Alpha]", "+", "\[Theta]"}]], "]"}]}], "-", 
      RowBox[{"Log", "[", 
       FractionBox[
        RowBox[{"1", "+", "\[Alpha]", "+", "\[Theta]"}], 
        RowBox[{"1", "+", "\[Theta]"}]], "]"}], "-", 
      RowBox[{"2", " ", "\[Alpha]", " ", 
       RowBox[{"Log", "[", 
        FractionBox[
         RowBox[{"1", "+", "\[Alpha]", "+", "\[Theta]"}], 
         RowBox[{"1", "+", "\[Theta]"}]], "]"}]}], "-", 
      RowBox[{"\[Theta]", " ", 
       RowBox[{"Log", "[", 
        FractionBox[
         RowBox[{"1", "+", "\[Alpha]", "+", "\[Theta]"}], 
         RowBox[{"1", "+", "\[Theta]"}]], "]"}]}], "+", 
      RowBox[{"Log", "[", 
       FractionBox[
        RowBox[{"1", "+", "\[Alpha]", "+", 
         RowBox[{"2", " ", "\[Theta]"}]}], 
        RowBox[{"1", "+", "\[Theta]"}]], "]"}], "+", 
      RowBox[{"2", " ", "\[Alpha]", " ", 
       RowBox[{"Log", "[", 
        FractionBox[
         RowBox[{"1", "+", "\[Alpha]", "+", 
          RowBox[{"2", " ", "\[Theta]"}]}], 
         RowBox[{"1", "+", "\[Theta]"}]], "]"}]}], "+", 
      RowBox[{"3", " ", "\[Theta]", " ", 
       RowBox[{"Log", "[", 
        FractionBox[
         RowBox[{"1", "+", "\[Alpha]", "+", 
          RowBox[{"2", " ", "\[Theta]"}]}], 
         RowBox[{"1", "+", "\[Theta]"}]], "]"}]}]}], ")"}]}], "+", 
   FractionBox[
    RowBox[{
     RowBox[{"-", "\[Theta]"}], "-", 
     RowBox[{"2", " ", "\[Alpha]", " ", "\[Theta]"}], "-", 
     RowBox[{"2", " ", 
      SuperscriptBox["\[Theta]", "2"]}]}], 
    RowBox[{"2", " ", 
     SuperscriptBox[
      RowBox[{"(", 
       RowBox[{"1", "+", "\[Theta]"}], ")"}], "2"], " ", "J"}]], "+", 
   InterpretationBox[
    SuperscriptBox[
     RowBox[{"O", "[", 
      FractionBox["1", "J"], "]"}], "2"],
    SeriesData[$CellContext`J, 
     DirectedInfinity[1], {}, 0, 2, 1],
    Editable->False]}],
  SeriesData[$CellContext`J, 
   DirectedInfinity[1], {
   Rational[1, 2] (
      1 + $CellContext`\[Theta])^(-1) ((-2) $CellContext`\[Theta] - 
     2 $CellContext`\[Theta] Log[$CellContext`J] + 
     2 Log[$CellContext`\[Alpha]/($CellContext`\[Alpha] + $CellContext`\
\[Theta])] + 
     2 $CellContext`\[Theta] 
      Log[$CellContext`\[Alpha]/($CellContext`\[Alpha] + \
$CellContext`\[Theta])] - 
     Log[(1 + $CellContext`\[Theta])^(-1) (
       1 + $CellContext`\[Alpha] + $CellContext`\[Theta])] - 
     2 $CellContext`\[Alpha] 
     Log[(1 + $CellContext`\[Theta])^(-1) (
        1 + $CellContext`\[Alpha] + $CellContext`\[Theta])] - $CellContext`\
\[Theta] Log[(1 + $CellContext`\[Theta])^(-1) (
        1 + $CellContext`\[Alpha] + $CellContext`\[Theta])] + 
     Log[(1 + $CellContext`\[Theta])^(-1) (1 + $CellContext`\[Alpha] + 
        2 $CellContext`\[Theta])] + 
     2 $CellContext`\[Alpha] 
      Log[(1 + $CellContext`\[Theta])^(-1) (1 + $CellContext`\[Alpha] + 
         2 $CellContext`\[Theta])] + 
     3 $CellContext`\[Theta] 
      Log[(1 + $CellContext`\[Theta])^(-1) (1 + $CellContext`\[Alpha] + 
         2 $CellContext`\[Theta])]), 
    Rational[1, 2] (1 + $CellContext`\[Theta])^(-2) (-$CellContext`\[Theta] - 
     2 $CellContext`\[Alpha] $CellContext`\[Theta] - 
     2 $CellContext`\[Theta]^2)}, 0, 2, 1],
  Editable->False]], "Output",
 CellChangeTimes->{3.842871895982602*^9},
 CellLabel->
  "Out[287]=",ExpressionUUID->"07b56a71-29f9-4ec3-8e6a-6c61eb392cd7"]
}, Open  ]],

Cell["\<\
Considering just one side, the limiting  form for large J is:\
\>", "Text",
 CellChangeTimes->{{3.842872117254674*^9, 
  3.842872161412064*^9}},ExpressionUUID->"8efabae5-8dda-4d5e-86c7-\
798a86dae722"],

Cell[BoxData[
 RowBox[{" ", 
  RowBox[{
   SuperscriptBox[
    RowBox[{"(", 
     RowBox[{"\[ExponentialE]", " ", "J"}], ")"}], 
    RowBox[{
     RowBox[{"-", "\[Theta]"}], "/", 
     RowBox[{"(", 
      RowBox[{"1", "+", "\[Theta]"}], ")"}]}]], 
   FractionBox["\[Alpha]", 
    RowBox[{"\[Alpha]", "+", "\[Theta]"}]], 
   SuperscriptBox[
    RowBox[{"(", 
     FractionBox[
      RowBox[{"1", "+", "\[Alpha]", "+", 
       RowBox[{"2", " ", "\[Theta]"}]}], 
      RowBox[{"1", "+", "\[Theta]"}]], ")"}], 
    RowBox[{"\[Theta]", "/", 
     RowBox[{"(", 
      RowBox[{"1", "+", "\[Theta]"}], ")"}]}]], 
   SuperscriptBox[
    RowBox[{"(", 
     FractionBox[
      RowBox[{"1", "+", "\[Alpha]", "+", 
       RowBox[{"2", " ", "\[Theta]"}]}], 
      RowBox[{"1", "+", "\[Alpha]", "+", " ", "\[Theta]"}]], ")"}], 
    RowBox[{
     RowBox[{"(", 
      RowBox[{"1", "+", 
       RowBox[{"2", "\[Alpha]"}], "+", "\[Theta]"}], ")"}], "/", 
     RowBox[{"(", 
      RowBox[{"2", 
       RowBox[{"(", 
        RowBox[{"1", "+", "\[Theta]"}], ")"}]}], 
      ")"}]}]]}]}]], "DisplayFormulaNumbered",
 CellChangeTimes->{{3.842872131536469*^9, 3.842872143607574*^9}, {
  3.842872386604055*^9, 3.842872425382708*^9}, {3.842872487712331*^9, 
  3.842872526445807*^9}},ExpressionUUID->"c45a4b0b-2fa9-4ef6-912a-\
6bf40ea3f3d7"],

Cell["With both sides:", "Text",
 CellChangeTimes->{{3.842872536186245*^9, 
  3.8428725393658743`*^9}},ExpressionUUID->"c1f93e14-d956-4249-a0de-\
e9da34d6ad87"],

Cell[BoxData[
 RowBox[{" ", 
  RowBox[{
   RowBox[{
    SuperscriptBox[
     RowBox[{"(", 
      RowBox[{
       SuperscriptBox["\[ExponentialE]", "2"], " ", "J", " ", "K"}], ")"}], 
     RowBox[{
      RowBox[{"-", "\[Theta]"}], "/", 
      RowBox[{"(", 
       RowBox[{"1", "+", "\[Theta]"}], ")"}]}]], 
    FractionBox["\[Alpha]", 
     RowBox[{"\[Alpha]", "+", "\[Theta]"}]], 
    FractionBox[
     RowBox[{"1", "-", "\[Alpha]"}], 
     RowBox[{"1", "-", "\[Alpha]", "+", "\[Theta]"}]], 
    SuperscriptBox[
     RowBox[{"(", 
      RowBox[{
       FractionBox[
        RowBox[{"1", "+", "\[Alpha]", "+", 
         RowBox[{"2", " ", "\[Theta]"}]}], 
        RowBox[{"1", "+", "\[Theta]"}]], 
       FractionBox[
        RowBox[{"2", "-", "\[Alpha]", "+", 
         RowBox[{"2", " ", "\[Theta]"}]}], 
        RowBox[{"1", "+", "\[Theta]"}]]}], ")"}], 
     RowBox[{"\[Theta]", "/", 
      RowBox[{"(", 
       RowBox[{"1", "+", "\[Theta]"}], ")"}]}]]}], "\[IndentingNewLine]", 
   RowBox[{
    SuperscriptBox[
     RowBox[{"(", 
      RowBox[{
       FractionBox[
        RowBox[{"1", "+", "\[Alpha]", "+", 
         RowBox[{"2", " ", "\[Theta]"}]}], 
        RowBox[{"1", "+", "\[Alpha]", "+", " ", "\[Theta]"}]], 
       FractionBox[
        RowBox[{"2", "-", "\[Alpha]", "+", 
         RowBox[{"2", " ", "\[Theta]"}]}], 
        RowBox[{"2", "-", "\[Alpha]", "+", " ", "\[Theta]"}]]}], ")"}], 
     RowBox[{
      RowBox[{"(", 
       RowBox[{"2", "+", "\[Theta]"}], ")"}], "/", 
      RowBox[{"(", 
       RowBox[{"2", 
        RowBox[{"(", 
         RowBox[{"1", "+", "\[Theta]"}], ")"}]}], ")"}]}]], 
    SuperscriptBox[
     RowBox[{"(", 
      RowBox[{
       FractionBox[
        RowBox[{"1", "+", "\[Alpha]", "+", 
         RowBox[{"2", " ", "\[Theta]"}]}], 
        RowBox[{"1", "+", "\[Alpha]", "+", " ", "\[Theta]"}]], 
       FractionBox[
        RowBox[{"2", "-", "\[Alpha]", "+", " ", "\[Theta]"}], 
        RowBox[{"2", "-", "\[Alpha]", "+", 
         RowBox[{"2", " ", "\[Theta]"}]}]]}], ")"}], 
     RowBox[{
      RowBox[{"(", 
       RowBox[{
        RowBox[{"2", "\[Alpha]"}], "-", "1"}], ")"}], "/", 
      RowBox[{"(", 
       RowBox[{"2", 
        RowBox[{"(", 
         RowBox[{"1", "+", "\[Theta]"}], ")"}]}], 
       ")"}]}]]}]}]}]], "DisplayFormulaNumbered",
 CellChangeTimes->{{3.842872131536469*^9, 3.842872143607574*^9}, {
  3.842872386604055*^9, 3.842872425382708*^9}, {3.842872487712331*^9, 
  3.842872736469739*^9}, {3.84287297127675*^9, 
  3.842872973920042*^9}},ExpressionUUID->"e0255cb9-cfab-4013-ab9e-\
c6550ed670fe"],

Cell["With \[Alpha]=1/2:", "Text",
 CellChangeTimes->{{3.842872747806932*^9, 
  3.842872750933037*^9}},ExpressionUUID->"ffbef3c8-3c07-4d79-9f8b-\
6d44a2666434"],

Cell[BoxData[
 RowBox[{" ", 
  RowBox[{
   SuperscriptBox[
    RowBox[{"(", 
     RowBox[{
      SuperscriptBox["\[ExponentialE]", "2"], " ", "J", " ", "K"}], ")"}], 
    RowBox[{
     RowBox[{"-", "\[Theta]"}], "/", 
     RowBox[{"(", 
      RowBox[{"1", "+", "\[Theta]"}], ")"}]}]], 
   SuperscriptBox[
    RowBox[{"(", 
     FractionBox["1", 
      RowBox[{"1", "+", 
       RowBox[{"2", "\[Theta]"}]}]], ")"}], "2"], 
   SuperscriptBox[
    RowBox[{"(", 
     FractionBox[
      RowBox[{"3", "+", 
       RowBox[{"4", " ", "\[Theta]"}]}], 
      RowBox[{"2", 
       RowBox[{"(", 
        RowBox[{"1", "+", "\[Theta]"}], ")"}]}]], ")"}], 
    RowBox[{"2", 
     RowBox[{"\[Theta]", "/", 
      RowBox[{"(", 
       RowBox[{"1", "+", "\[Theta]"}], ")"}]}]}]], 
   SuperscriptBox[
    RowBox[{"(", 
     FractionBox[
      RowBox[{"3", "+", 
       RowBox[{"4", " ", "\[Theta]"}]}], 
      RowBox[{"3", "+", 
       RowBox[{"2", "\[Theta]"}]}]], ")"}], 
    RowBox[{
     RowBox[{"(", 
      RowBox[{"2", "+", "\[Theta]"}], ")"}], "/", 
     RowBox[{"(", 
      RowBox[{"1", "+", "\[Theta]"}], ")"}]}]]}]}]], "DisplayFormulaNumbered",\

 CellChangeTimes->{{3.842872131536469*^9, 3.842872143607574*^9}, {
  3.842872386604055*^9, 3.842872425382708*^9}, {3.842872487712331*^9, 
  3.8428727817737913`*^9}, {3.842872980316248*^9, 
  3.8428731114793577`*^9}},ExpressionUUID->"6e46f935-8887-4280-8927-\
a222bb9ef691"],

Cell[TextData[{
 "Roughly, this scales as ",
 Cell[BoxData[
  FormBox[
   SuperscriptBox["n", 
    RowBox[{
     RowBox[{"-", "2"}], 
     RowBox[{"\[Theta]", "/", 
      RowBox[{"(", 
       RowBox[{"1", "+", "\[Theta]"}], ")"}]}]}]], TraditionalForm]],
  FormatType->TraditionalForm,ExpressionUUID->
  "d9d7d53a-07d1-4fd9-810d-9153d4c22323"],
 "f[\[Alpha],\[Gamma],\[Theta]]"
}], "Text",
 CellChangeTimes->{{3.842873135877026*^9, 
  3.8428731746439447`*^9}},ExpressionUUID->"c802abcd-94ef-4fc6-81f0-\
93ffc6f0b595"],

Cell[CellGroupData[{

Cell[BoxData[
 RowBox[{"FullSimplify", "[", 
  RowBox[{
   FractionBox["1", 
    RowBox[{"2", " ", 
     RowBox[{"(", 
      RowBox[{"1", "+", "\[Theta]"}], ")"}]}]], 
   RowBox[{"(", 
    RowBox[{
     RowBox[{
      RowBox[{"-", "2"}], " ", "\[Theta]"}], "+", 
     RowBox[{"2", " ", 
      RowBox[{"Log", "[", 
       FractionBox["\[Alpha]", 
        RowBox[{"\[Alpha]", "+", "\[Theta]"}]], "]"}]}], "+", 
     RowBox[{"2", " ", "\[Theta]", " ", 
      RowBox[{"Log", "[", 
       FractionBox["\[Alpha]", 
        RowBox[{"\[Alpha]", "+", "\[Theta]"}]], "]"}]}], "-", 
     RowBox[{"Log", "[", 
      FractionBox[
       RowBox[{"1", "+", "\[Alpha]", "+", "\[Theta]"}], 
       RowBox[{"1", "+", "\[Theta]"}]], "]"}], "-", 
     RowBox[{"2", " ", "\[Alpha]", " ", 
      RowBox[{"Log", "[", 
       FractionBox[
        RowBox[{"1", "+", "\[Alpha]", "+", "\[Theta]"}], 
        RowBox[{"1", "+", "\[Theta]"}]], "]"}]}], "-", 
     RowBox[{"\[Theta]", " ", 
      RowBox[{"Log", "[", 
       FractionBox[
        RowBox[{"1", "+", "\[Alpha]", "+", "\[Theta]"}], 
        RowBox[{"1", "+", "\[Theta]"}]], "]"}]}], "+", 
     RowBox[{"Log", "[", 
      FractionBox[
       RowBox[{"1", "+", "\[Alpha]", "+", 
        RowBox[{"2", " ", "\[Theta]"}]}], 
       RowBox[{"1", "+", "\[Theta]"}]], "]"}], "+", 
     RowBox[{"2", " ", "\[Alpha]", " ", 
      RowBox[{"Log", "[", 
       FractionBox[
        RowBox[{"1", "+", "\[Alpha]", "+", 
         RowBox[{"2", " ", "\[Theta]"}]}], 
        RowBox[{"1", "+", "\[Theta]"}]], "]"}]}], "+", 
     RowBox[{"3", " ", "\[Theta]", " ", 
      RowBox[{"Log", "[", 
       FractionBox[
        RowBox[{"1", "+", "\[Alpha]", "+", 
         RowBox[{"2", " ", "\[Theta]"}]}], 
        RowBox[{"1", "+", "\[Theta]"}]], "]"}]}]}], ")"}]}], "]"}]], "Input",
 CellChangeTimes->{{3.842872023575862*^9, 3.842872048797834*^9}, 
   3.842872198880348*^9},
 CellLabel->
  "In[292]:=",ExpressionUUID->"7f73be64-214a-4a65-9d61-ce2bd0861672"],

Cell[BoxData[
 FractionBox[
  RowBox[{
   RowBox[{
    RowBox[{"-", "2"}], " ", "\[Theta]"}], "+", 
   RowBox[{"2", " ", 
    RowBox[{"(", 
     RowBox[{"1", "+", "\[Theta]"}], ")"}], " ", 
    RowBox[{"Log", "[", 
     FractionBox["\[Alpha]", 
      RowBox[{"\[Alpha]", "+", "\[Theta]"}]], "]"}]}], "+", 
   RowBox[{
    RowBox[{"(", 
     RowBox[{"1", "+", 
      RowBox[{"2", " ", "\[Alpha]"}], "+", 
      RowBox[{"3", " ", "\[Theta]"}]}], ")"}], " ", 
    RowBox[{"Log", "[", 
     FractionBox[
      RowBox[{"1", "+", "\[Alpha]", "+", 
       RowBox[{"2", " ", "\[Theta]"}]}], 
      RowBox[{"1", "+", "\[Theta]"}]], "]"}]}], "-", 
   RowBox[{
    RowBox[{"(", 
     RowBox[{"1", "+", 
      RowBox[{"2", " ", "\[Alpha]"}], "+", "\[Theta]"}], ")"}], " ", 
    RowBox[{"Log", "[", 
     RowBox[{"1", "+", 
      FractionBox["\[Alpha]", 
       RowBox[{"1", "+", "\[Theta]"}]]}], "]"}]}]}], 
  RowBox[{"2", " ", 
   RowBox[{"(", 
    RowBox[{"1", "+", "\[Theta]"}], ")"}]}]]], "Output",
 CellChangeTimes->{3.842872049513364*^9, 3.842872199404421*^9},
 CellLabel->
  "Out[292]=",ExpressionUUID->"54d5a1f6-29d8-46dc-bab7-4581a95a7e0f"]
}, Open  ]],

Cell[BoxData[
 RowBox[{
  RowBox[{"(", " ", 
   RowBox[{
    RowBox[{"Log", "[", 
     FractionBox["\[Alpha]", 
      RowBox[{"\[Alpha]", "+", "\[Theta]"}]], "]"}], "+", 
    RowBox[{
     FractionBox[
      RowBox[{"(", 
       RowBox[{"1", "+", 
        RowBox[{"2", " ", "\[Alpha]"}], "+", " ", "\[Theta]"}], ")"}], 
      RowBox[{"2", 
       RowBox[{"(", 
        RowBox[{"1", "+", "\[Theta]"}], ")"}]}]], " ", 
     RowBox[{"Log", "[", 
      FractionBox[
       RowBox[{"1", "+", "\[Alpha]", "+", 
        RowBox[{"2", " ", "\[Theta]"}]}], 
       RowBox[{"1", "+", "\[Alpha]", "+", "\[Theta]"}]], "]"}]}], "+", 
    RowBox[{
     FractionBox["\[Theta]", 
      RowBox[{"(", 
       RowBox[{"1", "+", "\[Theta]"}], ")"}]], " ", 
     RowBox[{"Log", "[", 
      FractionBox[
       RowBox[{"1", "+", "\[Alpha]", "+", 
        RowBox[{"2", " ", "\[Theta]"}]}], 
       RowBox[{"1", "+", "\[Theta]"}]], "]"}]}]}], ")"}], "-", 
  FractionBox["\[Theta]", 
   RowBox[{"1", "+", "\[Theta]"}]]}]], "Input",
 CellChangeTimes->{{3.842872213823235*^9, 3.842872366758479*^9}, {
  3.842872433465165*^9, 
  3.8428724820841417`*^9}},ExpressionUUID->"d61a33f8-b281-4ea9-9cc2-\
a3adc48b5cfc"]
}, Closed]],

Cell[CellGroupData[{

Cell["P, freqP,rateP, massP, mEff", "Subsubsection",
 CellChangeTimes->{{3.8431059760356913`*^9, 3.8431059994368153`*^9}, 
   3.8431060564108477`*^9, {3.843283134423455*^9, 3.843283135720542*^9}, {
   3.843614828064289*^9, 
   3.8436148398936234`*^9}},ExpressionUUID->"6aecf60c-6e55-4d16-9a73-\
dfd7b1814fd9"],

Cell[BoxData[{
 RowBox[{
  RowBox[{
   RowBox[{"P", "::", "usage"}], "=", 
   "\"\<P[y] is the integral of a standard normal.\>\""}], 
  ";"}], "\[IndentingNewLine]", 
 RowBox[{
  RowBox[{
   RowBox[{"P", "[", "y_", "]"}], ":=", 
   RowBox[{
    FractionBox["1", "2"], " ", 
    RowBox[{"(", 
     RowBox[{"1", "+", 
      RowBox[{"Erf", "[", 
       FractionBox["y", 
        SqrtBox["2"]], "]"}]}], ")"}]}]}], ";"}]}], "Input",
 InitializationCell->True,
 CellChangeTimes->{{3.8431060306682997`*^9, 3.843106053902134*^9}},
 CellLabel->
  "In[289]:=",ExpressionUUID->"a0805abf-1e97-41b6-b3e9-98147b892613"],

Cell[BoxData[{
 RowBox[{
  RowBox[{
   RowBox[{"freqP", "::", "usage"}], "=", 
   "\"\<freqP[y,t,X,\!\(\*SubscriptBox[\(k\), \(max\)]\)] gives the allele \
frequency at -X<y<X, after time t, scaled to \[Sigma]. freqP[Y,X] uses the \
distances scaled to \[Sigma]\!\(\*SqrtBox[\(t\)]\). The sum is over 0,\
\[Ellipsis],\!\(\*SubscriptBox[\(k\), \(max\)]\) terms \>\""}], 
  ";"}], "\[IndentingNewLine]", 
 RowBox[{
  RowBox[{
   RowBox[{"freqP", "[", 
    RowBox[{"y_", ",", "t_", ",", "X_", ",", "km_Integer"}], "]"}], ":=", 
   RowBox[{"freqP", "[", 
    RowBox[{
     RowBox[{"y", "/", 
      SqrtBox["t"]}], ",", 
     RowBox[{"X", "/", 
      SqrtBox["t"]}], ",", "km"}], "]"}]}], ";"}], "\[IndentingNewLine]", 
 RowBox[{
  RowBox[{
   RowBox[{"freqP", "[", 
    RowBox[{"Y_", ",", "X_", ",", "km_"}], "]"}], ":=", 
   RowBox[{"Module", "[", 
    RowBox[{
     RowBox[{"{", "k", "}"}], ",", "\[IndentingNewLine]", 
     RowBox[{"(", 
      RowBox[{
       RowBox[{"P", "[", "Y", "]"}], "+", 
       RowBox[{
        SubsuperscriptBox["\[Sum]", 
         RowBox[{"k", "=", "1"}], "km"], 
        RowBox[{"(", 
         RowBox[{
          RowBox[{"P", "[", 
           RowBox[{
            RowBox[{
             RowBox[{"-", "2"}], "k", " ", "X"}], "+", 
            RowBox[{
             SuperscriptBox[
              RowBox[{"(", 
               RowBox[{"-", "1"}], ")"}], "k"], "Y"}]}], "]"}], "-", 
          RowBox[{"P", "[", 
           RowBox[{
            RowBox[{
             RowBox[{"-", "2"}], "k", " ", "X"}], "-", 
            RowBox[{
             SuperscriptBox[
              RowBox[{"(", 
               RowBox[{"-", "1"}], ")"}], "k"], "Y"}]}], "]"}]}], ")"}]}]}], 
      ")"}]}], "]"}]}], ";"}]}], "Input",
 InitializationCell->True,
 CellChangeTimes->{{3.8431059627762012`*^9, 3.8431059962452*^9}, {
   3.843106065154087*^9, 3.843106189172456*^9}, {3.8431062257559032`*^9, 
   3.843106342146886*^9}, {3.843106831144184*^9, 3.84310683933953*^9}, {
   3.8431077107470903`*^9, 3.843107744798441*^9}, {3.843108038160368*^9, 
   3.8431081224052277`*^9}, {3.843108357552224*^9, 3.8431083625109177`*^9}, {
   3.843108410961719*^9, 3.84310841977386*^9}, {3.843275950075795*^9, 
   3.843275977393915*^9}, 3.843276009203094*^9},
 CellLabel->
  "In[306]:=",ExpressionUUID->"e8a2c5b4-19ee-4aeb-9b9b-0d3df2c11000"],

Cell[BoxData[{
 RowBox[{
  RowBox[{
   RowBox[{"massP", "::", "usage"}], "=", 
   "\"\<massP[X] gives the integral of a cumulative standard normal, from -\
\[Infinity]; tends to Y for Y>>1. massP[X,\!\(\*SubscriptBox[\(k\), \
\(max\)]\)] gives the mass on the left, with boundaries {-X,X},  \
\!\(\*SubscriptBox[\(k\), \(max\)]\) terms, and distance scaled to \[Sigma]\!\
\(\*SqrtBox[\(t\)]\)\>\""}], ";"}], "\[IndentingNewLine]", 
 RowBox[{
  RowBox[{
   RowBox[{"massP", "[", "Y_", "]"}], ":=", 
   RowBox[{
    FractionBox[
     SuperscriptBox["\[ExponentialE]", 
      RowBox[{"-", 
       FractionBox[
        SuperscriptBox["Y", "2"], "2"]}]], 
     SqrtBox[
      RowBox[{"2", " ", "\[Pi]"}]]], "+", 
    FractionBox["Y", "2"], "+", 
    RowBox[{
     FractionBox["1", "2"], " ", "Y", " ", 
     RowBox[{"Erf", "[", 
      FractionBox["Y", 
       SqrtBox["2"]], "]"}]}]}]}], ";"}], "\[IndentingNewLine]", 
 RowBox[{
  RowBox[{
   RowBox[{"massP", "[", 
    RowBox[{"X_", ",", "km_Integer"}], "]"}], ":=", 
   RowBox[{"Module", "[", 
    RowBox[{
     RowBox[{"{", "k", "}"}], ",", 
     RowBox[{
      SubsuperscriptBox["\[Sum]", 
       RowBox[{"k", "=", "0"}], "km"], 
      RowBox[{
       SuperscriptBox[
        RowBox[{"(", 
         RowBox[{"-", "1"}], ")"}], "k"], 
       RowBox[{"(", 
        RowBox[{
         RowBox[{"massP", "[", 
          RowBox[{
           RowBox[{"-", "2"}], "k", "\[VeryThinSpace]", "X"}], "]"}], "-", 
         RowBox[{"massP", "[", 
          RowBox[{
           RowBox[{"-", "2"}], 
           RowBox[{"(", 
            RowBox[{"k", "+", "1"}], ")"}], "X"}], "]"}]}], ")"}]}]}]}], 
    "]"}]}], ";"}]}], "Input",
 InitializationCell->True,
 CellChangeTimes->{{3.8432831383261003`*^9, 3.843283205551446*^9}, {
  3.843283256619584*^9, 3.843283257157371*^9}, {3.8432833135922937`*^9, 
  3.843283409678568*^9}, {3.843283487505724*^9, 3.84328349185889*^9}, {
  3.843285135553338*^9, 3.843285141324058*^9}, {3.843285191403652*^9, 
  3.8432852198924828`*^9}, {3.8435386801869507`*^9, 3.843538690368462*^9}, {
  3.843538737736925*^9, 3.8435387774161043`*^9}, {3.8435578759023867`*^9, 
  3.8435579134884*^9}, {3.8435580531734257`*^9, 3.843558085929839*^9}},
 CellLabel->
  "In[372]:=",ExpressionUUID->"17e640f3-377b-4363-8d76-07c7140dc670"],

Cell[BoxData[{
 RowBox[{
  RowBox[{
   RowBox[{"rateP", "::", "usage"}], "=", 
   "\"\<rateP[X] is the rate of change of the mass on the left. It should be \
divided by t to give the actual rate.\>\""}], ";"}], "\n", 
 RowBox[{
  RowBox[{
   RowBox[{"rateP", "[", "X_", "]"}], ":=", 
   RowBox[{
    FractionBox["1", 
     RowBox[{"2", "X", 
      SqrtBox[
       RowBox[{"2", "\[Pi]"}]]}]], 
    RowBox[{"EllipticTheta", "[", 
     RowBox[{"4", ",", "0", ",", 
      RowBox[{"Exp", "[", 
       RowBox[{
        RowBox[{"-", "2"}], 
        SuperscriptBox["X", "2"]}], "]"}]}], "]"}]}]}], ";"}]}], "Input",
 InitializationCell->True,
 CellChangeTimes->{{3.8432827760272408`*^9, 3.84328280572822*^9}, {
   3.843282838580536*^9, 3.843282856520499*^9}, 3.8432830729364233`*^9, 
   3.84355978094256*^9, {3.843561869953649*^9, 3.843561870226995*^9}, {
   3.843561901925111*^9, 
   3.843561914475795*^9}},ExpressionUUID->"8d3863e6-7632-4dcb-b6f2-\
0ec350650e89"],

Cell[BoxData[{
 RowBox[{
  RowBox[{
   RowBox[{"mEff", "::", "usage"}], "=", 
   "\"\<mEff[X,\!\(\*SubscriptBox[\(k\), \
\(max\)]\)]/(x/\[Sigma]\!\(\*SuperscriptBox[\()\), \(2\)]\) is the effective \
migration rate.  This is unreliable for X=x/\!\(\*SqrtBox[\(t\)]\)<0.4, by \
when it has reached a limit.\>\""}], ";"}], "\n", 
 RowBox[{
  RowBox[{
   RowBox[{"mEff", "[", 
    RowBox[{"X_", ",", "km_Integer"}], "]"}], ":=", 
   RowBox[{
    SuperscriptBox["X", "2"], 
    RowBox[{
     RowBox[{"rateP", "[", "X", "]"}], "/", 
     RowBox[{"(", 
      RowBox[{"1", "-", 
       RowBox[{
        FractionBox["2", "X"], 
        RowBox[{"massP", "[", 
         RowBox[{"X", ",", "km"}], "]"}]}]}], ")"}]}]}]}], ";"}]}], "Input",
 InitializationCell->True,
 CellChangeTimes->{{3.8432827760272408`*^9, 3.84328280572822*^9}, {
   3.843282838580536*^9, 3.843282856520499*^9}, 3.8432830729364233`*^9, 
   3.84355978094256*^9, {3.843561869953649*^9, 3.843561870226995*^9}, {
   3.843561901925111*^9, 3.843561914475795*^9}, {3.843614845536241*^9, 
   3.8436149041307907`*^9}, {3.843614951273726*^9, 3.843614977234612*^9}, {
   3.84361504052464*^9, 
   3.843615088311296*^9}},ExpressionUUID->"76185613-f498-4fdf-b7b4-\
0127fa7d883f"]
}, Closed]],

Cell[CellGroupData[{

Cell["Checking freqP, massP", "Subsubsection",
 CellChangeTimes->{{3.8435587230593987`*^9, 3.843558724671085*^9}, {
  3.8435620087855253`*^9, 
  3.843562013081908*^9}},ExpressionUUID->"333efdb6-8a9e-4269-a514-\
74f4b08db0c4"],

Cell["\<\
These are the derivatives, which are near zero on the boundaries :\
\>", "Text",
 CellChangeTimes->{{3.843615530942338*^9, 
  3.843615552522674*^9}},ExpressionUUID->"bf8ac70d-c273-4d8a-b9bd-\
7c691737d721"],

Cell[CellGroupData[{

Cell[BoxData[
 RowBox[{
  RowBox[{"{", 
   RowBox[{
    RowBox[{
     RowBox[{
      RowBox[{"Derivative", "[", 
       RowBox[{"1", ",", "0", ",", "0"}], "]"}], "[", "freqP", "]"}], "[", 
     RowBox[{
      RowBox[{"-", "5"}], ",", "5", ",", "3"}], "]"}], ",", 
    RowBox[{"freqP", "[", 
     RowBox[{"0", ",", "5", ",", "3"}], "]"}], ",", 
    RowBox[{
     RowBox[{
      RowBox[{"Derivative", "[", 
       RowBox[{"1", ",", "0", ",", "0"}], "]"}], "[", "freqP", "]"}], "[", 
     RowBox[{"5", ",", "5", ",", "3"}], "]"}]}], "}"}], "//", 
  "FullSimplify"}]], "Input",
 CellChangeTimes->{{3.84327602340191*^9, 3.843276087154667*^9}},
 CellLabel->
  "In[311]:=",ExpressionUUID->"860d6c93-106a-4ddf-90ce-713a069768d4"],

Cell[BoxData[
 RowBox[{"{", 
  RowBox[{
   RowBox[{"-", 
    FractionBox["1", 
     RowBox[{
      SuperscriptBox["\[ExponentialE]", 
       RowBox[{"1225", "/", "2"}]], " ", 
      SqrtBox[
       RowBox[{"2", " ", "\[Pi]"}]]}]]}], ",", 
   FractionBox["1", "2"], ",", 
   RowBox[{"-", 
    FractionBox["1", 
     RowBox[{
      SuperscriptBox["\[ExponentialE]", 
       RowBox[{"1225", "/", "2"}]], " ", 
      SqrtBox[
       RowBox[{"2", " ", "\[Pi]"}]]}]]}]}], "}"}]], "Output",
 CellChangeTimes->{{3.8432760365841637`*^9, 3.84327604292146*^9}, 
   3.843276097180119*^9},
 CellLabel->
  "Out[311]=",ExpressionUUID->"f9c914b3-6a18-45e5-b3d0-2c39ac81695b"]
}, Open  ]],

Cell["The integral is given by massP:", "Text",
 CellChangeTimes->{{3.8436155601816463`*^9, 
  3.843615572382304*^9}},ExpressionUUID->"93d4ef8c-5462-470a-bbbb-\
8cc573496aa2"],

Cell[CellGroupData[{

Cell[BoxData[
 RowBox[{"{", 
  RowBox[{
   RowBox[{"NIntegrate", "[", 
    RowBox[{
     RowBox[{"freqP", "[", 
      RowBox[{"Y", ",", "5", ",", "3"}], "]"}], ",", 
     RowBox[{"{", 
      RowBox[{"Y", ",", 
       RowBox[{"-", "5"}], ",", "0"}], "}"}]}], "]"}], ",", 
   RowBox[{"massP", "[", 
    RowBox[{"5.", ",", "3"}], "]"}]}], "}"}]], "Input",
 CellChangeTimes->{{3.843558099419899*^9, 3.843558149740993*^9}},
 CellLabel->
  "In[376]:=",ExpressionUUID->"2b13a1e7-a1f3-4796-a00e-64571694e8bd"],

Cell[BoxData[
 RowBox[{"{", 
  RowBox[{"0.39894228040142105`", ",", "0.3989422804014327`"}], 
  "}"}]], "Output",
 CellChangeTimes->{{3.8435581438289967`*^9, 3.8435581503093357`*^9}},
 CellLabel->
  "Out[376]=",ExpressionUUID->"598e6b6a-72ce-4d2f-ba2f-a75d5afb1d1f"]
}, Open  ]],

Cell[TextData[{
 "This shows ",
 Cell[BoxData[
  FormBox[
   OverscriptBox["p", "_"], TraditionalForm]],
  FormatType->TraditionalForm,ExpressionUUID->
  "5493e2b5-1e5a-46ed-9ae1-e5874cd6731d"],
 " over time, for X=100\[Sigma]. The characteristic timescale is ",
 Cell[BoxData[
  FormBox[
   SuperscriptBox["10", "4"], TraditionalForm]],
  FormatType->TraditionalForm,ExpressionUUID->
  "11edd046-f3f1-43bd-b616-46f2f0feb475"],
 ". "
}], "Text",
 CellChangeTimes->{{3.843558726968877*^9, 
  3.843558768844303*^9}},ExpressionUUID->"bf1774da-1878-484e-a821-\
1cb84ab60ec0"],

Cell[CellGroupData[{

Cell[BoxData[
 RowBox[{"Plot", "[", 
  RowBox[{
   RowBox[{
    FractionBox[
     SqrtBox["t"], "100"], 
    RowBox[{"massP", "[", 
     RowBox[{
      FractionBox["100", 
       SqrtBox["t"]], ",", "4"}], "]"}]}], ",", 
   RowBox[{"{", 
    RowBox[{"t", ",", "1", ",", 
     RowBox[{"5", " ", 
      SuperscriptBox["10", "4"]}]}], "}"}], ",", 
   RowBox[{"PlotRange", "->", 
    RowBox[{"{", 
     RowBox[{
      RowBox[{"{", 
       RowBox[{"0", ",", "  ", 
        RowBox[{"5", " ", 
         SuperscriptBox["10", "4"]}]}], "}"}], ",", 
      RowBox[{"{", 
       RowBox[{"0", ",", "0.5"}], "}"}]}], "}"}]}], ",", 
   RowBox[{"AxesLabel", "->", 
    RowBox[{"{", 
     RowBox[{
     "\"\<time\>\"", ",", "\"\<\!\(\*OverscriptBox[\(p\), \(_\)]\)\>\""}], 
     "}"}]}]}], "]"}]], "Input",
 CellChangeTimes->{{3.843558161267124*^9, 3.843558268452793*^9}, {
  3.843558656541547*^9, 3.843558710662181*^9}, {3.8435587787962227`*^9, 
  3.843558791340625*^9}},
 CellLabel->
  "In[385]:=",ExpressionUUID->"90df0cfe-bd03-4668-a2dd-4fec36c5bba6"],

Cell[BoxData[
 GraphicsBox[{{{}, {}, 
    TagBox[
     {RGBColor[0.368417, 0.506779, 0.709798], AbsoluteThickness[1.6], Opacity[
      1.], LineBox[CompressedData["
1:eJwVz3k4lQkbBvAjEkrkK8twGWSJ+ZgKbdTzpCl1FWPIloQwkokolXy2wjgM
jlSWkF2GkD0kwnfslb2D81rO4bXvsk197/fHc93X77ruP+5H/rqbseM2Go12
i7r/p2YcLqvzzYO/vOQHC8vboBJnrjFhehA9g/03WY8YUHnAxScyB7Brxc7C
/p/noHIVxuL99ZHWa1zHvy0BFvY3Cbv+9CuO1coIP5NLhkHP7Hg5FxP0ag7T
eEhLhQ+WrhqhaI7v1IMaycI0+Et+zdR66hq+VhHZ1C7LhPJH7Lv2tnZob14N
B/e9gpzlmlOSF+2Rlc5uNLPNBkZfUEeAnBMKbS3K0Rtz4EqyyMblFleU6g11
y9hRAMqC68N8VrfRSSb9lVtQAcjpTZ6zMXJH0+l7zjHfC0CsuFV0r84dFBTY
rFKefANfY6LSfUTvo40Ko+1xUhHU2ki3GlX6oofWyeyQjFKoiN11KKfADxff
DpMnv5cCi/zWvM3EH30dVNzizcugU37+Z+vzASixyQoJ5CuHhuiO9T2aj5Fp
7K8aZPQW/r4fE+4t8CdmcdUlJSoq4S7IlxgWRaD0Lyr37HlqYG/CyVCDY5G4
uu/C6Yn9NVC8Zmlz6V0k/s6j+FnpXA1sWDTxZdgzsLPJxayZXgPHxbblp96K
wqeyTq2zwrVQHniHNykgGl35qwdGhT5AqbNZ7tPsGCz5OOuqTdQBfyxHfO90
DJpaf5favVkHZv/1CIjWiMVElwS1GvF6WFWINHtSFItqJfOLhQb1oD3ApDHe
xaGQ+G9eo2/rodjwuGnY5xfIs7VLZzysAQo1Zb4FrL/EEC3byadSTCjvJDJa
pZOxrZur+vVnJjwPf3Op70QybjS1dJ05xwRjHtP4uQfJCP7+NokeTGgmX2jL
riTj9mmzXPNmJlSVqf7hPZOCAdcK2iXvNUKS6dkv2uw0VDCWePdDTRM4RP2n
6O/3Wcjo3PXypHIrlHTUl8Vb5aNulZpO4IFPIBOmeMe4vQhl/DxPb8l0QAZv
ZaXpqzJc5n4kXpZ0gr6Pm9RYVyXuaOH1qjrRDS39oi/XZ95jXoqwVxK9B/46
z5tzdqgWKwrWQpUSe+H9fuE93Yt1qK/JWHme3gdmarWR+0ca0CwluVLP5wtc
S3NJLWIy8Xp5b9Od4yxYksmA0J4m3OOhppU/w4Lp2pCVHz+0oNFI2MOtgH5w
d9rU3uppw6MP3rjliAyAk5+D0A8jH3GyLHepnj4AtsOV3pucTzijuPC7/uwA
mPCGHw2f+Yyn5lxfexgOwtqJIj9fTgd6PrtxNDJxEDiLcsL/mu/EvOTib3sm
BkGAQ3doXO3CnN6r5TJqbGBP6p8fnOpGPauR2jQbNmy4G7g/W+nB08nfW9qf
sKFx9yvl1zO9mCAmnj1axYaPnH8yuEN9uHL90DfXYTbI6Ly4WUt+wSe5h3xd
+AiQzgqv3GKzUDh/IVRLngDbaOZv/RP92Bd1VLdQlwB2+dYb1twA/ppRL3j9
MgG7l4OTjnMGcfvYBcVhJwIC8y0+6cywcW0zmfbnQwJy/f0iEjkEFm/mVQ3S
CQhuMNrJcBlC3Yr0xoMxBLBCty8qzA2h7MITo+U0Anb0c5K4zsN4648lRc88
AsynnGbXZ4fRQ7Ml0recAP/gfXynXEbwjElKwPsaAs5W1/iKcUeQwb8iO8kk
QL1UJOGY8yjmB8gtNLQTMHuM7hfBGcWwPv2HN7sI6PDO3H7kJgcdDWYz274Q
YGJVO39rhoMVpdID7mxqbwN/arcTF0d2Hhk7M0KA6vzcSsQ0Fy+W1GpOcQnw
y+AVfXBjDFcv07KmSQLcv+6NXBgeQ67lTRX6FPWfYHNBleM4Li/nxwnOEnA3
Mzu2bGgc+XV/IiXnCTjGUKoYGBlHO+aJcHnKW14p/Tzccez1TldXoxxkECd7
aYLq0xm2OpSfL4ekDy2M4xRNLNKacpnejQJBXhLPOUyLplDeYCs3WimRaL54
/q3iAgHVjakT/iokBra5tf+b8qNC2Z2ZqiSK0IHQoiwULG44r06ir/zo0i+U
pdX5uwKPkBixy2fCgbKuN5d4rU/igKWgQDplmqMdT+cFEh2i+/pyKNcbDiqs
XSQxSepeRhFlA4VuRz0jEkFX6XAd5WtN9VM9FiRODkVLjVBWKELhrSskXoza
1zRBeSyhSkPemsSstvt3Fyi73i52d7EjkbU4Vk1bJODwlYPRDHsSS6+uWQtQ
Xj2TW1ziSOJh06U1EcoV6gd6WE4kPpZiRUpQ9pNI//rdmUT9sTyFHyn/D0u8
j6s=
       "]]},
     Annotation[#, "Charting`Private`Tag$90435#1"]& ]}, {}},
  AspectRatio->NCache[GoldenRatio^(-1), 0.6180339887498948],
  Axes->{True, True},
  AxesLabel->{
    FormBox["\"time\"", TraditionalForm], 
    FormBox[
    "\"\\!\\(\\*OverscriptBox[\\(p\\), \\(_\\)]\\)\"", TraditionalForm]},
  AxesOrigin->{0, 0},
  DisplayFunction->Identity,
  Frame->{{False, False}, {False, False}},
  FrameLabel->{{None, None}, {None, None}},
  FrameTicks->{{Automatic, Automatic}, {Automatic, Automatic}},
  GridLines->{None, None},
  GridLinesStyle->Directive[
    GrayLevel[0.5, 0.4]],
  ImagePadding->All,
  Method->{
   "DefaultBoundaryStyle" -> Automatic, 
    "DefaultGraphicsInteraction" -> {
     "Version" -> 1.2, "TrackMousePosition" -> {True, False}, 
      "Effects" -> {
       "Highlight" -> {"ratio" -> 2}, "HighlightPoint" -> {"ratio" -> 2}, 
        "Droplines" -> {
         "freeformCursorMode" -> True, 
          "placement" -> {"x" -> "All", "y" -> "None"}}}}, "DefaultMeshStyle" -> 
    AbsolutePointSize[6], "ScalingFunctions" -> None, 
    "CoordinatesToolOptions" -> {"DisplayFunction" -> ({
        (Identity[#]& )[
         Part[#, 1]], 
        (Identity[#]& )[
         Part[#, 2]]}& ), "CopiedValueFunction" -> ({
        (Identity[#]& )[
         Part[#, 1]], 
        (Identity[#]& )[
         Part[#, 2]]}& )}},
  PlotRange->{{0, 50000}, {0, 0.5}},
  PlotRangeClipping->True,
  PlotRangePadding->{{0, 0}, {0, 0}},
  Ticks->{Automatic, Automatic}]], "Output",
 CellChangeTimes->{{3.8435582355926332`*^9, 3.843558268950253*^9}, {
   3.843558665420404*^9, 3.84355871119716*^9}, 3.843558792375143*^9},
 CellLabel->
  "Out[385]=",ExpressionUUID->"bb5b325a-295d-4ae6-ba1c-f88445729176"]
}, Open  ]],

Cell["\<\
As a check, the rate of change of the mean is given correctly.\
\>", "Text",
 CellChangeTimes->{{3.843560965481373*^9, 
  3.843560984043542*^9}},ExpressionUUID->"b8d9818d-eac9-47d2-bd22-\
36f4467ce01f"],

Cell[CellGroupData[{

Cell[BoxData[
 RowBox[{
  RowBox[{"{", 
   RowBox[{
    RowBox[{"D", "[", 
     RowBox[{
      RowBox[{
       FractionBox[
        SqrtBox["t"], "100"], 
       RowBox[{"massP", "[", 
        RowBox[{
         FractionBox["100", 
          SqrtBox["t"]], ",", "4"}], "]"}]}], ",", "t"}], "]"}], ",", 
    RowBox[{
     FractionBox["1", "t"], 
     RowBox[{"rateP", "[", 
      FractionBox["100", 
       SqrtBox["t"]], "]"}]}]}], "}"}], "/.", 
  RowBox[{"t", "->", 
   RowBox[{"0.77", " ", 
    SuperscriptBox["10", "4"]}]}]}]], "Input",
 CellChangeTimes->{{3.843560267664473*^9, 3.84356035887737*^9}, {
  3.843560952983881*^9, 3.8435609730658493`*^9}},
 CellLabel->
  "In[397]:=",ExpressionUUID->"c18bb66e-e296-45fa-818b-e7202be4f835"],

Cell[BoxData[
 RowBox[{"{", 
  RowBox[{"0.000019347710859171843`", ",", "0.000019347710859171822`"}], 
  "}"}]], "Output",
 CellChangeTimes->{{3.843560282777766*^9, 3.843560302203705*^9}, {
  3.843560353483882*^9, 3.843560359710988*^9}, {3.843560955517796*^9, 
  3.8435609734111843`*^9}},
 CellLabel->
  "Out[397]=",ExpressionUUID->"abcabad3-3abd-400c-8bdb-bd6078cc910e"]
}, Open  ]]
}, Closed]]
}, Open  ]]
}, Open  ]]
},
WindowSize->{1370, 1075},
WindowMargins->{{45, Automatic}, {Automatic, 0}},
Magnification:>1.25 Inherited,
FrontEndVersion->"12.3 for Mac OS X x86 (64-bit) (June 19, 2021)",
StyleDefinitions->"Default.nb",
ExpressionUUID->"4b969509-f863-41ca-abc8-14482fe94a05"
]
(* End of Notebook Content *)

(* Internal cache information *)
(*CellTagsOutline
CellTagsIndex->{}
*)
(*CellTagsIndex
CellTagsIndex->{}
*)
(*NotebookFileOutline
Notebook[{
Cell[CellGroupData[{
Cell[580, 22, 196, 3, 67, "Subtitle",ExpressionUUID->"a0ed1d3e-d24d-4c73-af7e-81aa176a2cf4"],
Cell[779, 27, 296, 5, 44, "Text",ExpressionUUID->"16120083-1ab0-4dc6-9c0f-1e7d38451c21"],
Cell[CellGroupData[{
Cell[1100, 36, 241, 4, 84, "Section",ExpressionUUID->"5a5a61ba-98ea-439c-8234-a6745eb7331f"],
Cell[CellGroupData[{
Cell[1366, 44, 537, 9, 67, "Subsection",ExpressionUUID->"c4c7c083-0fa1-4dd0-bd42-365028f2d5eb"],
Cell[1906, 55, 2610, 63, 188, "Text",ExpressionUUID->"751c3eab-8293-424d-8d63-6fd765d022e0"],
Cell[4519, 120, 740, 23, 46, "DisplayFormulaNumbered",ExpressionUUID->"a33e5329-bc79-4895-a8a8-f17528bfef06"],
Cell[5262, 145, 1606, 35, 131, "Text",ExpressionUUID->"7b525608-5617-46ee-a05a-6fed4a685fb6"],
Cell[CellGroupData[{
Cell[6893, 184, 192, 3, 56, "Subsubsection",ExpressionUUID->"6794ac86-096e-46f7-9a21-3c4f688b4d03"],
Cell[7088, 189, 1845, 55, 73, "Text",ExpressionUUID->"14105498-a246-4b8f-87f6-91def70856a5"],
Cell[8936, 246, 1522, 50, 46, "DisplayFormulaNumbered",ExpressionUUID->"16846319-321b-4eae-a6f1-9ca93c3b4815"],
Cell[10461, 298, 1492, 29, 188, "Text",ExpressionUUID->"ca1437b3-dc0a-4220-a1bd-084fda078148"]
}, Open  ]],
Cell[CellGroupData[{
Cell[11990, 332, 223, 4, 56, "Subsubsection",ExpressionUUID->"43a0d356-b4a3-4cf0-b3e3-f39c07f139c1"],
Cell[12216, 338, 2257, 59, 169, "Text",ExpressionUUID->"34788b5f-ce03-4579-9841-6c1a499ecb78"],
Cell[14476, 399, 694, 22, 72, "DisplayFormulaNumbered",ExpressionUUID->"b3e56251-11a6-40f3-bf10-85a59841ef2f"],
Cell[15173, 423, 1610, 46, 76, "Text",ExpressionUUID->"511f64ac-5d4d-48c9-baf6-cdb9c4a9ec4b"],
Cell[16786, 471, 812, 25, 44, "Text",ExpressionUUID->"5b0eb0cc-003b-4d32-8174-6eb25c12707f"],
Cell[17601, 498, 1060, 33, 48, "DisplayFormulaNumbered",ExpressionUUID->"8454bf2e-e76c-4f17-9949-c3f482ae570f"],
Cell[18664, 533, 2344, 49, 188, "Text",ExpressionUUID->"ae474eec-eaf2-4ed1-b853-d10685d6cc7a"],
Cell[CellGroupData[{
Cell[21033, 586, 5448, 145, 23, "Input",ExpressionUUID->"42cff1f5-93ff-4917-973d-00bb2dcde3d4",
 CellOpen->False],
Cell[26484, 733, 11890, 250, 600, "Output",ExpressionUUID->"d5033b34-2b88-41cc-9486-b45c7c065baa"]
}, Open  ]],
Cell[38389, 986, 1023, 26, 73, "Text",ExpressionUUID->"d38d5ec1-03b7-46cd-838d-7ebab60efe0e"],
Cell[39415, 1014, 1149, 35, 73, "Text",ExpressionUUID->"78bb7938-950e-4603-b4c0-37134e4cd1e9"],
Cell[CellGroupData[{
Cell[40589, 1053, 2296, 61, 23, "Input",ExpressionUUID->"cdb2a733-a23b-4d31-b56a-3e950d78c965",
 CellOpen->False],
Cell[42888, 1116, 1668, 37, 267, "Output",ExpressionUUID->"c66ae901-f36a-4278-a9d7-12d79b27f310"]
}, Open  ]],
Cell[CellGroupData[{
Cell[44593, 1158, 1625, 38, 23, "Input",ExpressionUUID->"62906c9a-78ea-40fa-9921-926f1b99fb53",
 CellOpen->False],
Cell[46221, 1198, 1800, 41, 319, "Output",ExpressionUUID->"d73d0e41-4089-467e-b07b-087e727be62c"]
}, Open  ]]
}, Open  ]]
}, Open  ]],
Cell[CellGroupData[{
Cell[48082, 1246, 159, 3, 67, "Subsection",ExpressionUUID->"ba313c6b-ee6b-451e-9888-4685598c45e8"],
Cell[48244, 1251, 2441, 65, 159, "Text",ExpressionUUID->"5705a9cd-132b-4d46-a096-176c13cf0873"],
Cell[50688, 1318, 1483, 45, 54, "DisplayFormulaNumbered",ExpressionUUID->"4687a979-3fb4-46b6-9507-6ee177a50cc1"],
Cell[52174, 1365, 1503, 33, 188, "Text",ExpressionUUID->"ccc3c5ee-b4c5-420f-bff7-5bfce0ed5425"]
}, Open  ]]
}, Open  ]],
Cell[CellGroupData[{
Cell[53726, 1404, 194, 3, 84, "Section",ExpressionUUID->"8f9dc464-155b-493a-bfd4-3393825cb374"],
Cell[53923, 1409, 2276, 55, 131, "Text",ExpressionUUID->"220df937-0651-4e23-a9ad-05c7c39883ac"],
Cell[56202, 1466, 718, 20, 46, "DisplayFormulaNumbered",ExpressionUUID->"fa2ed873-b9ca-437d-a484-fc14a4f42623"],
Cell[56923, 1488, 1087, 28, 76, "Text",ExpressionUUID->"33205a52-2a05-412b-86ac-2939a18ff5c8"],
Cell[58013, 1518, 2406, 63, 159, "Text",ExpressionUUID->"7016f290-5a15-4fb0-af81-36f6a20b180e"]
}, Open  ]],
Cell[CellGroupData[{
Cell[60456, 1586, 325, 5, 84, "Section",ExpressionUUID->"9d25fbb6-f6e2-462f-9163-5ef08e79bec6"],
Cell[60784, 1593, 245, 6, 44, "Text",ExpressionUUID->"b6c27588-c6c0-4a93-9504-2c3db0563c1d"],
Cell[61032, 1601, 591, 17, 60, "DisplayFormulaNumbered",ExpressionUUID->"2fb83d1b-acb8-46c4-9822-21a24958d713"],
Cell[61626, 1620, 872, 23, 75, "Text",ExpressionUUID->"155b232b-20bc-45eb-8592-225fe4376fc5"]
}, Open  ]],
Cell[CellGroupData[{
Cell[62535, 1648, 466, 12, 85, "Section",ExpressionUUID->"27b36b84-c985-47b9-b83c-15c24c4fad66"],
Cell[63004, 1662, 1639, 37, 167, "Text",ExpressionUUID->"ff4558df-8e78-4f19-aebc-6699e4cb6e15"],
Cell[64646, 1701, 1175, 32, 56, "DisplayFormulaNumbered",ExpressionUUID->"f4df5df2-595f-45f8-8452-c0a54bdd67f4"],
Cell[65824, 1735, 1613, 46, 76, "Text",ExpressionUUID->"73b6e3c7-c429-46ea-8181-caae5a8b4ad2"],
Cell[67440, 1783, 909, 22, 53, "DisplayFormulaNumbered",ExpressionUUID->"0c7c9f0c-6fab-4d95-8b4a-f020ad08b25b"],
Cell[68352, 1807, 2725, 73, 137, "Text",ExpressionUUID->"fdc37dd0-4165-4098-95c6-3a0761b4ce10"],
Cell[71080, 1882, 2303, 63, 177, "Text",ExpressionUUID->"2731faf4-1e11-4366-8622-d53465512518"],
Cell[73386, 1947, 1482, 41, 61, "DisplayFormulaNumbered",ExpressionUUID->"f6d647ff-c2be-4598-9757-26c219485934"],
Cell[74871, 1990, 1409, 36, 104, "Text",ExpressionUUID->"147f8a1b-f26d-4038-ae0b-6b7b73f307c0"],
Cell[76283, 2028, 1212, 34, 41, "DisplayFormula",ExpressionUUID->"4d132b5e-f8cc-4218-986d-3a2dfeb498dc"],
Cell[77498, 2064, 727, 19, 46, "Text",ExpressionUUID->"db9a8a86-9da7-4297-8656-d865df7e791f"],
Cell[78228, 2085, 1004, 23, 73, "Text",ExpressionUUID->"5f5d42df-900a-43cc-9042-01ba83002dc2"],
Cell[79235, 2110, 2204, 65, 60, "DisplayFormula",ExpressionUUID->"cf3c853d-e317-4f64-8e77-07c31244e9b7"],
Cell[81442, 2177, 618, 10, 73, "Text",ExpressionUUID->"87dc5cbc-2108-4312-bdb4-2df7c7d79d15"],
Cell[82063, 2189, 3400, 104, 112, "DisplayFormulaNumbered",ExpressionUUID->"4e7cfa57-f6d5-4ddb-93fe-507db79522fb"],
Cell[85466, 2295, 374, 11, 44, "Text",ExpressionUUID->"8c3aae28-beeb-4ee1-96b8-d9fd58e81fb9"],
Cell[85843, 2308, 4056, 113, 206, "Text",ExpressionUUID->"efe902cb-892e-4183-888c-9941b9d919fd"],
Cell[CellGroupData[{
Cell[89924, 2425, 4060, 119, 23, "Input",ExpressionUUID->"5251c43f-83cd-4366-81fb-ac4664d57551",
 CellOpen->False],
Cell[93987, 2546, 88861, 1652, 284, "Output",ExpressionUUID->"446b1a8a-0540-4970-b681-83a80d38f2fd"]
}, Open  ]],
Cell[182863, 4201, 2066, 60, 97, "Text",ExpressionUUID->"b228d3de-1ccd-49f8-b432-2a743a564405"],
Cell[CellGroupData[{
Cell[184954, 4265, 270, 4, 56, "Subsubsection",ExpressionUUID->"cf82d1b4-36df-42ee-8a8e-ada88596a5b1"],
Cell[185227, 4271, 3272, 89, 159, "Text",ExpressionUUID->"92708530-070c-4f0b-9dfc-8983aef4ea24"],
Cell[188502, 4362, 3087, 110, 90, "DisplayFormula",ExpressionUUID->"0836b5af-a5d3-408c-968f-edd8f5f55f1a"],
Cell[191592, 4474, 415, 12, 44, "Text",ExpressionUUID->"c6b00a23-6647-4ff6-93bb-a077405b9a88"],
Cell[192010, 4488, 1645, 55, 33, "DisplayFormula",ExpressionUUID->"8f5ab56b-cbb5-4ca6-b7f7-16dbb582a77f"],
Cell[193658, 4545, 1596, 53, 33, "DisplayFormula",ExpressionUUID->"17be7d26-9d1d-43be-bb96-8f7d7a707eef"],
Cell[195257, 4600, 1437, 47, 73, "Text",ExpressionUUID->"5d457785-8be1-4e16-9efd-faccd9468d8c"],
Cell[196697, 4649, 1477, 50, 41, "DisplayFormula",ExpressionUUID->"f89dc0a7-c153-41eb-b853-82ed4a7099c6"],
Cell[198177, 4701, 173, 3, 44, "Text",ExpressionUUID->"cb9808e3-cac5-4068-8200-dad5c9523188"],
Cell[198353, 4706, 1643, 47, 61, "DisplayFormula",ExpressionUUID->"9ae7813d-9df0-43e7-ac54-5e29af46220f"],
Cell[199999, 4755, 730, 24, 68, "Text",ExpressionUUID->"18e7e59b-b0c5-4da0-a680-666ab4c30991"],
Cell[200732, 4781, 2212, 64, 98, "DisplayFormula",ExpressionUUID->"f85043f0-dfd4-41a7-b4ad-d96a5f998505"]
}, Open  ]]
}, Open  ]],
Cell[CellGroupData[{
Cell[202993, 4851, 167, 3, 84, "Section",ExpressionUUID->"47bdfa9d-d93f-404d-afe5-cb57c91aea47"],
Cell[203163, 4856, 1535, 25, 131, "Text",ExpressionUUID->"62482ec8-a845-48e8-996b-e6fca6f048ab"],
Cell[204701, 4883, 3069, 84, 188, "Text",ExpressionUUID->"4581a8c3-83b5-417c-8203-1c692786f79b"],
Cell[207773, 4969, 1167, 35, 56, "DisplayFormulaNumbered",ExpressionUUID->"a60604f9-a0c8-4768-9c65-4d985ba0a86a"],
Cell[208943, 5006, 927, 21, 73, "Text",ExpressionUUID->"abf26506-f99d-4d24-9791-f096c332d97e"],
Cell[209873, 5029, 714, 22, 53, "DisplayFormulaNumbered",ExpressionUUID->"536fc341-f659-4a8d-aacc-0e8704c2a1c0"],
Cell[210590, 5053, 284, 4, 44, "Text",ExpressionUUID->"7cbca823-da23-4007-be22-dd643b92d0be"],
Cell[210877, 5059, 811, 24, 59, "DisplayFormulaNumbered",ExpressionUUID->"156276b7-1d4e-40f9-997c-1615731908eb"],
Cell[211691, 5085, 631, 18, 44, "Text",ExpressionUUID->"d9e68158-256b-4e59-ad6e-636ac779ef1d"],
Cell[212325, 5105, 606, 16, 62, "DisplayFormulaNumbered",ExpressionUUID->"f8450cc8-063f-48f4-b22e-cde7aa4f75e4"],
Cell[212934, 5123, 1106, 21, 73, "Text",ExpressionUUID->"d2b816a9-eccb-4fae-b259-14312110e9ad"]
}, Open  ]],
Cell[CellGroupData[{
Cell[214077, 5149, 169, 3, 84, "Section",ExpressionUUID->"d949668c-97e0-4ba7-ac99-3574016a4c4f"],
Cell[214249, 5154, 2213, 34, 246, "Text",ExpressionUUID->"7eca2314-a09b-438c-9d72-710aeb826495"],
Cell[CellGroupData[{
Cell[216487, 5192, 171, 3, 67, "Subsection",ExpressionUUID->"935b5df4-be5d-43fe-94fb-f2ad283571fc"],
Cell[216661, 5197, 3808, 107, 134, "Text",ExpressionUUID->"a9f2997f-2ea9-4f81-a927-064ad778027d"],
Cell[CellGroupData[{
Cell[220494, 5308, 1692, 48, 23, "Input",ExpressionUUID->"4c1c1cbb-9a90-4e8e-b55c-635c7047f32e",
 CellOpen->False],
Cell[222189, 5358, 41349, 711, 315, "Output",ExpressionUUID->"2abbbe7b-4b50-4c40-9c7c-4bce4eee5df7"]
}, Open  ]],
Cell[263553, 6072, 1839, 50, 102, "Text",ExpressionUUID->"5e4f58c8-2cf5-4ea6-9a4e-601ca9eedd0e"],
Cell[265395, 6124, 1826, 38, 131, "Text",ExpressionUUID->"f8df1551-e868-4c84-8b64-41aa9db232d2"],
Cell[267224, 6164, 1692, 40, 159, "Text",ExpressionUUID->"b92860c5-98e5-4f20-a642-e66382d544f8"]
}, Open  ]],
Cell[CellGroupData[{
Cell[268953, 6209, 173, 3, 67, "Subsection",ExpressionUUID->"255cb7dc-2770-4976-a388-b9dea900e504"],
Cell[269129, 6214, 3493, 88, 295, "Text",ExpressionUUID->"c0ccc939-3476-479d-b71e-109e66b7f938"]
}, Open  ]],
Cell[CellGroupData[{
Cell[272659, 6307, 231, 5, 67, "Subsection",ExpressionUUID->"25882bde-791e-496b-872b-2617a6827f79"],
Cell[272893, 6314, 3942, 89, 303, "Text",ExpressionUUID->"0e999268-9053-4c10-b4ed-5f3419cdcb85"],
Cell[CellGroupData[{
Cell[276860, 6407, 2375, 63, 23, "Input",ExpressionUUID->"044cb055-c92a-43e1-bff4-e643072e5400",
 CellOpen->False],
Cell[279238, 6472, 9296, 178, 290, "Output",ExpressionUUID->"67c0410d-7265-438d-98be-39bb3477ed61"]
}, Open  ]],
Cell[288549, 6653, 4552, 116, 258, "Text",ExpressionUUID->"11b9fd09-b025-4098-9cb5-f3e3fa45a89a"]
}, Open  ]]
}, Open  ]],
Cell[CellGroupData[{
Cell[293150, 6775, 155, 3, 84, "Section",ExpressionUUID->"b6786d2e-610a-4944-9bac-56b6ed616588"],
Cell[293308, 6780, 8217, 167, 1338, "Text",ExpressionUUID->"500c02fb-ab6f-41c6-9159-78c5c43ccfd8"]
}, Open  ]],
Cell[CellGroupData[{
Cell[301562, 6952, 156, 3, 84, "Section",ExpressionUUID->"2e1fbb85-4c22-41e3-ba71-6511b444567f"],
Cell[CellGroupData[{
Cell[301743, 6959, 157, 3, 56, "Subsubsection",ExpressionUUID->"ef5facba-4e99-4cd0-a84b-8a9e1659f4fe"],
Cell[301903, 6964, 2784, 81, 205, "Input",ExpressionUUID->"89484311-4c53-48dc-8ee8-19789d339d5f",
 InitializationCell->True]
}, Closed]],
Cell[CellGroupData[{
Cell[304724, 7050, 154, 3, 45, "Subsubsection",ExpressionUUID->"c55fbe1f-b45b-4f4b-9365-77b8802f5103"],
Cell[304881, 7055, 382, 11, 56, "Input",ExpressionUUID->"87284ab3-db58-44de-94de-970167d7423f",
 InitializationCell->True]
}, Closed]],
Cell[CellGroupData[{
Cell[305300, 7071, 133, 3, 45, "Subsubsection",ExpressionUUID->"8ea08e0c-f56e-49dc-9f3d-ad820102d4dc"],
Cell[305436, 7076, 999, 31, 136, "Input",ExpressionUUID->"db2220df-95ff-4cd2-a9de-7bb397e5d467",
 InitializationCell->True]
}, Closed]],
Cell[CellGroupData[{
Cell[306472, 7112, 191, 4, 45, "Subsubsection",ExpressionUUID->"f8bdd0fd-df80-4652-84ba-ff6914394426"],
Cell[306666, 7118, 1855, 49, 239, "Input",ExpressionUUID->"2fd02c72-8e3b-4630-a3ab-047fa33af427",
 InitializationCell->True],
Cell[308524, 7169, 2322, 65, 126, "Input",ExpressionUUID->"bb6bea96-a728-4589-82cf-4d53299ad267",
 InitializationCell->True]
}, Closed]],
Cell[CellGroupData[{
Cell[310883, 7239, 176, 3, 45, "Subsubsection",ExpressionUUID->"62386064-6be6-45e4-842c-d98989baeb7e"],
Cell[311062, 7244, 1533, 45, 85, "Text",ExpressionUUID->"45235c8f-a29e-4953-9a37-a54c4f2bd11b"],
Cell[CellGroupData[{
Cell[312620, 7293, 451, 11, 37, "Input",ExpressionUUID->"07d3087f-4661-4a46-8615-428f6da62e8e"],
Cell[313074, 7306, 368, 8, 42, "Output",ExpressionUUID->"b266f7ca-260b-4354-9da5-16d652fc2b06"]
}, Open  ]],
Cell[313457, 7317, 177, 3, 44, "Text",ExpressionUUID->"161a6974-a92a-4c19-8dc4-bfdde9f87fcb"],
Cell[CellGroupData[{
Cell[313659, 7324, 318, 8, 37, "Input",ExpressionUUID->"b7d88c2f-58af-4f17-a079-5aaeefdebbf5"],
Cell[313980, 7334, 3942, 101, 118, "Output",ExpressionUUID->"07b56a71-29f9-4ec3-8e6a-6c61eb392cd7"]
}, Open  ]],
Cell[317937, 7438, 211, 5, 44, "Text",ExpressionUUID->"8efabae5-8dda-4d5e-86c7-798a86dae722"],
Cell[318151, 7445, 1313, 39, 51, "DisplayFormulaNumbered",ExpressionUUID->"c45a4b0b-2fa9-4ef6-912a-6bf40ea3f3d7"],
Cell[319467, 7486, 160, 3, 44, "Text",ExpressionUUID->"c1f93e14-d956-4249-a0de-e9da34d6ad87"],
Cell[319630, 7491, 2559, 74, 100, "DisplayFormulaNumbered",ExpressionUUID->"e0255cb9-cfab-4013-ab9e-c6550ed670fe"],
Cell[322192, 7567, 160, 3, 44, "Text",ExpressionUUID->"ffbef3c8-3c07-4d79-9f8b-6d44a2666434"],
Cell[322355, 7572, 1412, 45, 53, "DisplayFormulaNumbered",ExpressionUUID->"6e46f935-8887-4280-8927-a222bb9ef691"],
Cell[323770, 7619, 517, 16, 44, "Text",ExpressionUUID->"c802abcd-94ef-4fc6-81f0-93ffc6f0b595"],
Cell[CellGroupData[{
Cell[324312, 7639, 1965, 53, 145, "Input",ExpressionUUID->"7f73be64-214a-4a65-9d61-ce2bd0861672"],
Cell[326280, 7694, 1137, 34, 74, "Output",ExpressionUUID->"54d5a1f6-29d8-46dc-bab7-4581a95a7e0f"]
}, Open  ]],
Cell[327432, 7731, 1182, 34, 59, "Input",ExpressionUUID->"d61a33f8-b281-4ea9-9cc2-a3adc48b5cfc"]
}, Closed]],
Cell[CellGroupData[{
Cell[328651, 7770, 309, 5, 45, "Subsubsection",ExpressionUUID->"6aecf60c-6e55-4d16-9a73-dfd7b1814fd9"],
Cell[328963, 7777, 607, 19, 116, "Input",ExpressionUUID->"a0805abf-1e97-41b6-b3e9-98147b892613",
 InitializationCell->True],
Cell[329573, 7798, 2323, 60, 216, "Input",ExpressionUUID->"e8a2c5b4-19ee-4aeb-9b9b-0d3df2c11000",
 InitializationCell->True],
Cell[331899, 7860, 2278, 60, 224, "Input",ExpressionUUID->"17e640f3-377b-4363-8d76-07c7140dc670",
 InitializationCell->True],
Cell[334180, 7922, 957, 26, 138, "Input",ExpressionUUID->"8d3863e6-7632-4dcb-b6f2-0ec350650e89",
 InitializationCell->True],
Cell[335140, 7950, 1224, 30, 157, "Input",ExpressionUUID->"76185613-f498-4fdf-b7b4-0127fa7d883f",
 InitializationCell->True]
}, Closed]],
Cell[CellGroupData[{
Cell[336401, 7985, 225, 4, 45, "Subsubsection",ExpressionUUID->"333efdb6-8a9e-4269-a514-74f4b08db0c4"],
Cell[336629, 7991, 216, 5, 44, "Text",ExpressionUUID->"bf8ac70d-c273-4d8a-b9bd-7c691737d721"],
Cell[CellGroupData[{
Cell[336870, 8000, 721, 20, 37, "Input",ExpressionUUID->"860d6c93-106a-4ddf-90ce-713a069768d4"],
Cell[337594, 8022, 659, 21, 65, "Output",ExpressionUUID->"f9c914b3-6a18-45e5-b3d0-2c39ac81695b"]
}, Open  ]],
Cell[338268, 8046, 175, 3, 44, "Text",ExpressionUUID->"93d4ef8c-5462-470a-bbbb-8cc573496aa2"],
Cell[CellGroupData[{
Cell[338468, 8053, 501, 14, 37, "Input",ExpressionUUID->"2b13a1e7-a1f3-4796-a00e-64571694e8bd"],
Cell[338972, 8069, 266, 6, 42, "Output",ExpressionUUID->"598e6b6a-72ce-4d2f-ba2f-a75d5afb1d1f"]
}, Open  ]],
Cell[339253, 8078, 571, 17, 44, "Text",ExpressionUUID->"bf1774da-1878-484e-a821-1cb84ab60ec0"],
Cell[CellGroupData[{
Cell[339849, 8099, 1038, 32, 71, "Input",ExpressionUUID->"90df0cfe-bd03-4668-a2dd-4fec36c5bba6"],
Cell[340890, 8133, 4202, 87, 308, "Output",ExpressionUUID->"bb5b325a-295d-4ae6-ba1c-f88445729176"]
}, Open  ]],
Cell[345107, 8223, 212, 5, 44, "Text",ExpressionUUID->"b8d9818d-eac9-47d2-bd22-36f4467ce01f"],
Cell[CellGroupData[{
Cell[345344, 8232, 737, 24, 71, "Input",ExpressionUUID->"c18bb66e-e296-45fa-818b-e7202be4f835"],
Cell[346084, 8258, 371, 8, 42, "Output",ExpressionUUID->"abcabad3-3abd-400c-8bdb-bd6078cc910e"]
}, Open  ]]
}, Closed]]
}, Open  ]]
}, Open  ]]
}
]
*)
